# Supplementary material for: Modeling of DNA binding to the condensin hinge domain using molecular dynamics simulations guided by atomic force microscopy
Source: PLoS Comput Biol. 2021 Jul 30;17(7):e1009265. doi: 10.1371/journal.pcbi.1009265 (PMC8357123; doi:10.1371/journal.pcbi.1009265)
Supplement: S1 Data — (PDB) [file pcbi.1009265.s004.pdb]

ATOM      1 DS   DG  A   1     -76.295  16.406-112.332
ATOM      2 DB   DG  A   1     -79.394  14.693-109.224
ATOM      3 DP   DA  A   2     -77.313  16.300-115.769
ATOM      4 DS   DA  A   2     -81.110  15.496-115.083
ATOM      5 DB   DA  A   2     -82.316  16.472-110.498
ATOM      6 DP   DT  A   3     -83.351  16.463-117.285
ATOM      7 DS   DT  A   3     -85.858  16.218-114.817
ATOM      8 DB   DT  A   3     -84.432  18.962-111.877
ATOM      9 DP   DG  A   4     -90.280  17.348-116.217
ATOM     10 DS   DG  A   4     -91.314  18.295-112.778
ATOM     11 DB   DG  A   4     -87.989  20.605-110.226
ATOM     12 DP   DT  A   5     -94.729  19.058-111.667
ATOM     13 DS   DT  A   5     -93.572  21.573-108.678
ATOM     14 DB   DT  A   5     -89.880  23.545-110.217
ATOM     15 DP   DG  A   6     -96.729  24.139-107.558
ATOM     16 DS   DG  A   6     -94.177  26.501-105.336
ATOM     17 DB   DG  A   6     -90.514  27.659-108.174
ATOM     18 DP   DT  A   7     -95.153  28.854-103.739
ATOM     19 DS   DT  A   7     -92.407  30.764-103.758
ATOM     20 DB   DT  A   7     -91.702  30.983-108.208
ATOM     21 DP   DA  A   8     -92.826  34.696-102.235
ATOM     22 DS   DA  A   8     -90.353  36.136-104.421
ATOM     23 DB   DA  A   8     -91.371  34.927-109.090
ATOM     24 DP   DG  A   9     -89.895  39.911-103.951
ATOM     25 DS   DG  A   9     -88.689  40.710-107.749
ATOM     26 DB   DG  A   9     -91.044  38.233-111.016
ATOM     27 DP   DC  A  10     -87.376  44.013-108.446
ATOM     28 DS   DC  A  10     -88.584  43.685-112.223
ATOM     29 DB   DC  A  10     -91.840  41.671-112.310
ATOM     30 DP   DT  A  11     -89.114  47.378-114.675
ATOM     31 DS   DT  A  11     -90.710  45.881-117.194
ATOM     32 DB   DT  A  11     -94.168  43.732-114.986
ATOM     33 DP   DA  A  12     -91.936  47.984-120.551
ATOM     34 DS   DA  A  12     -95.114  45.547-121.266
ATOM     35 DB   DA  A  12     -97.676  45.388-117.042
ATOM     36 DP   DC  A  13     -96.603  45.987-123.752
ATOM     37 DS   DC  A  13     -99.815  44.331-122.495
ATOM     38 DB   DC  A  13    -100.844  46.502-119.169
ATOM     39 DP   DA  A  14    -103.143  44.108-125.386
ATOM     40 DS   DA  A  14    -106.237  44.253-122.901
ATOM     41 DB   DA  A  14    -104.820  47.638-119.292
ATOM     42 DP   DC  A  15    -109.431  45.122-124.290
ATOM     43 DS   DC  A  15    -110.743  46.518-120.806
ATOM     44 DB   DC  A  15    -107.457  49.875-119.491
ATOM     45 DP   DA  A  16    -114.775  47.984-120.210
ATOM     46 DS   DA  A  16    -113.826  49.384-117.420
ATOM     47 DB   DA  A  16    -110.221  53.006-117.946
ATOM     48 DP   DT  A  17    -116.390  50.686-115.341
ATOM     49 DS   DT  A  17    -113.540  52.466-113.498
ATOM     50 DB   DT  A  17    -112.561  55.164-116.635
ATOM     51 DP   DC  A  18    -114.611  54.149-110.356
ATOM     52 DS   DC  A  18    -112.062  56.981-110.912
ATOM     53 DB   DC  A  18    -113.160  58.576-114.863
TER
ATOM     54 DS   DG  B   1    -106.793  62.775-122.298
ATOM     55 DB   DG  B   1    -110.521  60.482-119.744
ATOM     56 DP   DA  B   2    -103.718  63.816-120.427
ATOM     57 DS   DA  B   2    -105.202  62.418-116.772
ATOM     58 DB   DA  B   2    -108.105  58.401-117.882
ATOM     59 DP   DT  B   3    -102.957  61.832-114.369
ATOM     60 DS   DT  B   3    -105.489  58.962-112.695
ATOM     61 DB   DT  B   3    -105.860  56.161-116.222
ATOM     62 DP   DG  B   4    -103.485  57.466-109.711
ATOM     63 DS   DG  B   4    -105.478  54.187-109.918
ATOM     64 DB   DG  B   4    -105.852  52.076-114.646
ATOM     65 DP   DT  B   5    -105.547  51.507-107.446
ATOM     66 DS   DT  B   5    -107.199  48.977-109.618
ATOM     67 DB   DT  B   5    -104.564  48.957-113.599
ATOM     68 DP   DG  B   6    -107.142  45.120-107.417
ATOM     69 DS   DG  B   6    -106.690  43.096-110.753
ATOM     70 DB   DG  B   6    -103.062  45.026-114.162
ATOM     71 DP   DT  B   7    -106.838  40.027-110.962
ATOM     72 DS   DT  B   7    -105.232  40.005-114.738
ATOM     73 DB   DT  B   7    -101.160  42.149-113.760
ATOM     74 DP   DA  B   8    -104.550  36.669-116.726
ATOM     75 DS   DA  B   8    -101.610  37.759-118.451
ATOM     76 DB   DA  B   8     -98.283  39.700-115.528
ATOM     77 DP   DG  B   9     -99.954  34.882-120.861
ATOM     78 DS   DG  B   9     -95.826  35.792-120.368
ATOM     79 DB   DG  B   9     -94.689  38.041-115.513
ATOM     80 DP   DC  B  10     -93.539  33.852-121.888
ATOM     81 DS   DC  B  10     -90.748  35.106-119.755
ATOM     82 DB   DC  B  10     -92.277  35.614-115.698
ATOM     83 DP   DT  B  11     -87.059  33.439-120.163
ATOM     84 DS   DT  B  11     -85.524  34.853-117.055
ATOM     85 DB   DT  B  11     -88.838  33.794-114.561
ATOM     86 DP   DA  B  12     -81.981  33.542-116.408
ATOM     87 DS   DA  B  12     -82.221  33.186-112.375
ATOM     88 DB   DA  B  12     -86.917  31.217-111.295
ATOM     89 DP   DC  B  13     -79.974  32.131-111.018
ATOM     90 DS   DC  B  13     -82.011  31.203-107.866
ATOM     91 DB   DC  B  13     -85.238  28.821-109.458
ATOM     92 DP   DA  B  14     -80.161  29.436-104.788
ATOM     93 DS   DA  B  14     -83.421  27.757-103.527
ATOM     94 DB   DA  B  14     -85.463  25.477-107.137
ATOM     95 DP   DC  B  15     -83.016  26.104-101.103
ATOM     96 DS   DC  B  15     -85.460  23.585-101.938
ATOM     97 DB   DC  B  15     -84.546  22.236-105.875
ATOM     98 DP   DA  B  16     -86.409  20.497 -99.249
ATOM     99 DS   DA  B  16     -87.690  18.120-101.481
ATOM    100 DB   DA  B  16     -84.821  18.110-105.882
ATOM    101 DP   DT  B  17     -88.417  14.951-100.535
ATOM    102 DS   DT  B  17     -88.598  13.510-103.598
ATOM    103 DB   DT  B  17     -84.306  14.632-105.242
ATOM    104 DP   DC  B  18     -89.199  10.255-103.915
ATOM    105 DS   DC  B  18     -87.596  10.193-107.538
ATOM    106 DB   DC  B  18     -83.209  11.400-107.071
TER
ATOM    107 DS   DG  C   1      33.715 -68.359  -4.856
ATOM    108 DB   DG  C   1      32.117 -63.388  -5.466
ATOM    109 DP   DA  C   2      37.574 -68.812  -6.046
ATOM    110 DS   DA  C   2      37.466 -65.869  -8.376
ATOM    111 DB   DA  C   2      35.649 -62.490  -6.010
ATOM    112 DP   DT  C   3      40.227 -64.817  -9.938
ATOM    113 DS   DT  C   3      39.460 -61.712 -10.041
ATOM    114 DB   DT  C   3      39.047 -61.052  -5.684
ATOM    115 DP   DG  C   4      42.525 -59.390 -11.504
ATOM    116 DS   DG  C   4      41.530 -56.464  -9.696
ATOM    117 DB   DG  C   4      40.628 -57.276  -4.801
ATOM    118 DP   DT  C   5      43.226 -53.807  -9.775
ATOM    119 DS   DT  C   5      42.152 -52.496  -6.072
ATOM    120 DB   DT  C   5      43.403 -55.691  -3.566
ATOM    121 DP   DG  C   6      44.012 -49.012  -5.274
ATOM    122 DS   DG  C   6      43.353 -49.059  -1.876
ATOM    123 DB   DG  C   6      44.766 -53.323  -0.294
ATOM    124 DP   DT  C   7      44.407 -46.626   0.189
ATOM    125 DS   DT  C   7      45.291 -49.104   3.267
ATOM    126 DB   DT  C   7      47.611 -52.272   1.277
ATOM    127 DP   DA  C   8      46.785 -47.423   6.815
ATOM    128 DS   DA  C   8      48.244 -50.903   8.304
ATOM    129 DB   DA  C   8      49.922 -53.487   4.778
ATOM    130 DP   DG  C   9      50.230 -50.886  11.179
ATOM    131 DS   DG  C   9      51.882 -54.026  10.557
ATOM    132 DB   DG  C   9      53.512 -53.971   5.850
ATOM    133 DP   DC  C  10      54.296 -54.832  13.137
ATOM    134 DS   DC  C  10      55.962 -56.867  10.699
ATOM    135 DB   DC  C  10      56.689 -54.686   7.164
ATOM    136 DP   DT  C  11      58.865 -59.168  11.636
ATOM    137 DS   DT  C  11      60.356 -59.330   8.039
ATOM    138 DB   DT  C  11      60.699 -55.039   7.691
ATOM    139 DP   DA  C  12      64.326 -61.390   7.504
ATOM    140 DS   DA  C  12      65.197 -59.349   4.705
ATOM    141 DB   DA  C  12      64.937 -54.743   5.780
ATOM    142 DP   DC  C  13      67.643 -60.157   3.634
ATOM    143 DS   DC  C  13      68.630 -56.515   1.839
ATOM    144 DB   DC  C  13      68.249 -53.389   5.429
ATOM    145 DP   DA  C  14      72.070 -56.373  -0.715
ATOM    146 DS   DA  C  14      71.532 -52.357  -0.811
ATOM    147 DB   DA  C  14      71.136 -50.716   3.976
ATOM    148 DP   DC  C  15      73.281 -50.554  -2.866
ATOM    149 DS   DC  C  15      73.168 -47.656  -0.667
ATOM    150 DB   DC  C  15      74.196 -49.464   3.312
ATOM    151 DP   DA  C  16      75.185 -44.280  -1.666
ATOM    152 DS   DA  C  16      76.482 -43.279   1.789
ATOM    153 DB   DA  C  16      77.758 -47.066   4.374
ATOM    154 DP   DT  C  17      78.386 -40.955   2.236
ATOM    155 DS   DT  C  17      79.041 -41.815   5.957
ATOM    156 DB   DT  C  17      80.664 -45.380   5.533
ATOM    157 DP   DC  C  18      80.841 -39.276   7.761
ATOM    158 DS   DC  C  18      82.820 -42.003   9.994
ATOM    159 DB   DC  C  18      84.084 -45.106   7.085
TER
ATOM    160 DS   DG  D   1      86.163 -54.784   9.492
ATOM    161 DB   DG  D   1      84.575 -50.505   7.252
ATOM    162 DP   DA  D   2      83.714 -55.980  11.946
ATOM    163 DS   DA  D   2      82.503 -52.455  12.779
ATOM    164 DB   DA  D   2      81.316 -50.249   8.563
ATOM    165 DP   DT  D   3      79.888 -52.172  14.920
ATOM    166 DS   DT  D   3      79.258 -48.518  13.651
ATOM    167 DB   DT  D   3      77.914 -49.978   9.664
ATOM    168 DP   DG  D   4      75.859 -46.627  16.079
ATOM    169 DS   DG  D   4      74.313 -44.991  12.701
ATOM    170 DB   DG  D   4      74.229 -48.186   8.682
ATOM    171 DP   DT  D   5      71.948 -42.803  12.624
ATOM    172 DS   DT  D   5      70.973 -43.044   9.067
ATOM    173 DB   DT  D   5      70.899 -47.375   8.485
ATOM    174 DP   DG  D   6      67.307 -40.870   8.667
ATOM    175 DS   DG  D   6      65.906 -43.082   5.568
ATOM    176 DB   DG  D   6      67.159 -48.069   6.202
ATOM    177 DP   DT  D   7      63.761 -42.651   3.833
ATOM    178 DS   DT  D   7      64.832 -45.880   1.694
ATOM    179 DB   DT  D   7      63.955 -48.995   4.944
ATOM    180 DP   DA  D   8      62.829 -46.897  -2.002
ATOM    181 DS   DA  D   8      63.199 -50.603  -1.692
ATOM    182 DB   DA  D   8      61.688 -51.743   2.757
ATOM    183 DP   DG  D   9      61.652 -52.940  -4.467
ATOM    184 DS   DG  D   9      61.022 -55.705  -2.358
ATOM    185 DB   DG  D   9      58.974 -54.605   1.654
ATOM    186 DP   DC  D  10      59.901 -58.280  -3.486
ATOM    187 DS   DC  D  10      58.828 -59.192  -0.254
ATOM    188 DB   DC  D  10      55.968 -55.861   0.851
ATOM    189 DP   DT  D  11      56.902 -62.540   0.078
ATOM    190 DS   DT  D  11      55.249 -61.818   3.081
ATOM    191 DB   DT  D  11      52.801 -57.898   1.852
ATOM    192 DP   DA  D  12      51.830 -64.604   4.159
ATOM    193 DS   DA  D  12      48.988 -61.939   5.382
ATOM    194 DB   DA  D  12      48.460 -57.789   2.219
ATOM    195 DP   DC  D  13      46.089 -63.140   6.545
ATOM    196 DS   DC  D  13      44.341 -59.572   6.551
ATOM    197 DB   DC  D  13      44.893 -58.208   2.587
ATOM    198 DP   DA  D  14      40.412 -59.741   7.524
ATOM    199 DS   DA  D  14      39.193 -56.720   5.687
ATOM    200 DB   DA  D  14      40.829 -57.633   1.112
ATOM    201 DP   DC  D  15      35.743 -56.256   5.972
ATOM    202 DS   DC  D  15      35.792 -54.527   3.035
ATOM    203 DB   DC  D  15      37.511 -57.380   0.058
ATOM    204 DP   DA  D  16      32.271 -52.724   1.480
ATOM    205 DS   DA  D  16      33.535 -52.828  -2.249
ATOM    206 DB   DA  D  16      35.157 -57.354  -3.329
ATOM    207 DP   DT  D  17      31.541 -51.714  -4.670
ATOM    208 DS   DT  D  17      32.380 -53.870  -7.435
ATOM    209 DB   DT  D  17      32.384 -57.870  -5.421
ATOM    210 DP   DC  D  18      30.091 -53.227 -10.170
ATOM    211 DS   DC  D  18      30.327 -56.686 -11.355
ATOM    212 DB   DC  D  18      29.588 -59.069  -7.854
TER
ATOM    213 DS   DG  E   1      -6.823   7.594  19.474
ATOM    214 DB   DG  E   1      -4.767   3.947  22.167
ATOM    215 DP   DA  E   2      -6.564  11.030  21.089
ATOM    216 DS   DA  E   2      -4.636   9.456  24.161
ATOM    217 DB   DA  E   2      -1.939   5.671  22.869
ATOM    218 DP   DT  E   3      -3.276  11.174  26.317
ATOM    219 DS   DT  E   3      -0.582   8.747  27.423
ATOM    220 DB   DT  E   3       0.880   7.507  23.984
ATOM    221 DP   DG  E   4       2.594  10.658  30.273
ATOM    222 DS   DG  E   4       5.461   7.970  29.085
ATOM    223 DB   DG  E   4       5.432   6.866  23.900
ATOM    224 DP   DT  E   5       8.932   8.061  29.852
ATOM    225 DS   DT  E   5      10.005   5.294  27.091
ATOM    226 DB   DT  E   5       8.661   7.603  23.505
ATOM    227 DP   DG  E   6      14.241   4.762  27.490
ATOM    228 DS   DG  E   6      14.509   4.174  23.808
ATOM    229 DB   DG  E   6      12.374   7.531  21.206
ATOM    230 DP   DT  E   7      17.538   3.333  22.006
ATOM    231 DS   DT  E   7      16.935   4.948  18.713
ATOM    232 DB   DT  E   7      15.722   8.652  19.917
ATOM    233 DP   DA  E   8      20.112   4.873  16.407
ATOM    234 DS   DA  E   8      19.647   8.123  14.526
ATOM    235 DB   DA  E   8      17.763  11.458  17.375
ATOM    236 DP   DG  E   9      22.381   9.071  11.907
ATOM    237 DS   DG  E   9      21.434  12.932  12.088
ATOM    238 DB   DG  E   9      19.611  14.778  16.796
ATOM    239 DP   DC  E  10      22.455  15.336   9.552
ATOM    240 DS   DC  E  10      20.383  18.445  11.486
ATOM    241 DB   DC  E  10      21.426  17.619  15.702
ATOM    242 DP   DT  E  11      20.819  22.148  10.207
ATOM    243 DS   DT  E  11      20.058  23.657  13.564
ATOM    244 DB   DT  E  11      22.576  21.433  15.810
ATOM    245 DP   DA  E  12      19.708  27.356  14.285
ATOM    246 DS   DA  E  12      21.064  27.515  17.670
ATOM    247 DB   DA  E  12      24.269  24.588  18.104
ATOM    248 DP   DC  E  13      21.808  30.588  18.553
ATOM    249 DS   DC  E  13      24.564  29.713  20.708
ATOM    250 DB   DC  E  13      27.043  26.630  18.874
ATOM    251 DP   DA  E  14      27.004  32.685  21.745
ATOM    252 DS   DA  E  14      29.849  30.704  22.458
ATOM    253 DB   DA  E  14      31.033  27.820  18.722
ATOM    254 DP   DC  E  15      32.168  32.264  23.435
ATOM    255 DS   DC  E  15      34.649  29.891  22.486
ATOM    256 DB   DC  E  15      34.303  29.040  18.434
ATOM    257 DP   DA  E  16      39.032  30.184  24.181
ATOM    258 DS   DA  E  16      40.263  27.789  21.906
ATOM    259 DB   DA  E  16      38.333  28.622  17.738
ATOM    260 DP   DT  E  17      43.406  27.336  22.015
ATOM    261 DS   DT  E  17      44.231  26.670  18.514
ATOM    262 DB   DT  E  17      41.565  29.963  16.802
ATOM    263 DP   DC  E  18      48.029  26.645  17.341
ATOM    264 DS   DC  E  18      47.603  28.420  14.125
ATOM    265 DB   DC  E  18      44.492  31.260  14.726
TER
ATOM    266 DS   DG  F   1      38.609  35.995   8.413
ATOM    267 DB   DG  F   1      40.390  33.656  12.170
ATOM    268 DP   DA  F   2      36.362  34.010   6.113
ATOM    269 DS   DA  F   2      37.776  30.764   6.942
ATOM    270 DB   DA  F   2      38.383  30.733  11.681
ATOM    271 DP   DT  F   3      36.032  28.304   6.099
ATOM    272 DS   DT  F   3      37.830  25.783   8.630
ATOM    273 DB   DT  F   3      36.564  27.725  12.213
ATOM    274 DP   DG  F   4      36.452  21.580   8.154
ATOM    275 DS   DG  F   4      36.482  20.997  12.089
ATOM    276 DB   DG  F   4      34.168  24.967  14.627
ATOM    277 DP   DT  F   5      35.893  18.240  13.614
ATOM    278 DS   DT  F   5      35.625  19.324  17.153
ATOM    279 DB   DT  F   5      32.362  22.462  16.487
ATOM    280 DP   DG  F   6      34.445  16.191  19.899
ATOM    281 DS   DG  F   6      32.764  18.787  22.869
ATOM    282 DB   DG  F   6      30.156  22.140  20.177
ATOM    283 DP   DT  F   7      31.425  18.000  25.400
ATOM    284 DS   DT  F   7      29.060  20.785  25.610
ATOM    285 DB   DT  F   7      27.261  20.427  21.079
ATOM    286 DP   DA  F   8      25.815  19.960  28.322
ATOM    287 DS   DA  F   8      22.968  21.952  26.249
ATOM    288 DB   DA  F   8      23.035  20.790  21.696
ATOM    289 DP   DG  F   9      19.577  21.648  27.934
ATOM    290 DS   DG  F   9      17.992  21.919  24.348
ATOM    291 DB   DG  F   9      19.832  18.786  20.818
ATOM    292 DP   DC  F  10      15.170  23.061  23.636
ATOM    293 DS   DC  F  10      15.288  22.158  20.266
ATOM    294 DB   DC  F  10      16.518  18.371  20.129
ATOM    295 DP   DT  F  11      11.971  22.280  18.604
ATOM    296 DS   DT  F  11      12.662  19.513  15.607
ATOM    297 DB   DT  F  11      13.717  16.006  17.981
ATOM    298 DP   DA  F  12       9.314  18.402  13.616
ATOM    299 DS   DA  F  12      10.649  14.765  12.662
ATOM    300 DB   DA  F  12      12.289  12.285  16.891
ATOM    301 DP   DC  F  13       8.736  13.012  10.695
ATOM    302 DS   DC  F  13       9.688   9.372  12.296
ATOM    303 DB   DC  F  13       9.776   9.960  16.683
ATOM    304 DP   DA  F  14       7.147   5.985  11.113
ATOM    305 DS   DA  F  14       8.221   3.826  14.067
ATOM    306 DB   DA  F  14       7.866   6.483  17.953
ATOM    307 DP   DC  F  15       6.773   1.019  14.439
ATOM    308 DS   DC  F  15       7.314   0.770  18.018
ATOM    309 DB   DC  F  15       5.865   3.900  19.405
ATOM    310 DP   DA  F  16       6.222  -2.946  20.185
ATOM    311 DS   DA  F  16       5.997  -0.989  23.500
ATOM    312 DB   DA  F  16       3.257   2.510  22.384
ATOM    313 DP   DT  F  17       4.970  -2.787  26.396
ATOM    314 DS   DT  F  17       3.178  -0.007  27.834
ATOM    315 DB   DT  F  17       0.962   0.954  24.548
ATOM    316 DP   DC  F  18       1.304  -1.054  30.508
ATOM    317 DS   DC  F  18      -0.948   1.518  30.118
ATOM    318 DB   DC  F  18      -2.616   1.073  26.290
TER
ATOM    319 DS   DG  G   1      52.794  36.093  64.715
ATOM    320 DB   DG  G   1      49.829  40.156  65.045
ATOM    321 DP   DA  G   2      52.638  33.840  61.147
ATOM    322 DS   DA  G   2      49.883  35.747  59.604
ATOM    323 DB   DA  G   2      49.781  40.620  61.638
ATOM    324 DP   DT  G   3      49.605  35.643  56.679
ATOM    325 DS   DT  G   3      47.810  38.669  56.344
ATOM    326 DB   DT  G   3      50.605  41.630  58.316
ATOM    327 DP   DG  G   4      47.057  39.735  51.992
ATOM    328 DS   DG  G   4      46.937  43.511  52.575
ATOM    329 DB   DG  G   4      50.458  44.898  55.434
ATOM    330 DP   DT  G   5      46.069  46.015  50.007
ATOM    331 DS   DT  G   5      47.820  49.174  51.640
ATOM    332 DB   DT  G   5      51.588  47.222  52.721
ATOM    333 DP   DG  G   6      47.816  52.104  48.739
ATOM    334 DS   DG  G   6      50.982  53.480  49.851
ATOM    335 DB   DG  G   6      53.803  49.898  50.316
ATOM    336 DP   DT  G   7      52.558  55.804  48.861
ATOM    337 DS   DT  G   7      56.227  54.935  50.561
ATOM    338 DB   DT  G   7      56.401  51.025  48.512
ATOM    339 DP   DA  G   8      59.265  57.378  49.488
ATOM    340 DS   DA  G   8      61.847  54.877  50.522
ATOM    341 DB   DA  G   8      60.395  51.250  47.727
ATOM    342 DP   DG  G   9      65.853  55.990  49.890
ATOM    343 DS   DG  G   9      66.774  52.059  48.973
ATOM    344 DB   DG  G   9      63.613  49.996  45.495
ATOM    345 DP   DC  G  10      69.924  51.122  48.967
ATOM    346 DS   DC  G  10      69.308  48.160  47.012
ATOM    347 DB   DC  G  10      66.397  49.500  43.624
ATOM    348 DP   DT  G  11      72.419  45.880  45.406
ATOM    349 DS   DT  G  11      70.027  44.166  42.396
ATOM    350 DB   DT  G  11      68.449  48.158  40.481
ATOM    351 DP   DA  G  12      72.223  41.453  39.587
ATOM    352 DS   DA  G  12      69.779  42.397  36.549
ATOM    353 DB   DA  G  12      68.753  47.359  36.461
ATOM    354 DP   DC  G  13      70.496  41.261  33.825
ATOM    355 DS   DC  G  13      68.256  43.978  32.014
ATOM    356 DB   DC  G  13      69.939  47.254  33.201
ATOM    357 DP   DA  G  14      67.883  43.967  27.886
ATOM    358 DS   DA  G  14      67.196  47.346  27.385
ATOM    359 DB   DA  G  14      70.858  49.339  29.577
ATOM    360 DP   DC  G  15      67.002  48.074  25.026
ATOM    361 DS   DC  G  15      68.332  51.774  25.715
ATOM    362 DB   DC  G  15      71.873  51.376  27.034
ATOM    363 DP   DA  G  16      67.820  54.784  22.290
ATOM    364 DS   DA  G  16      71.089  56.952  23.240
ATOM    365 DB   DA  G  16      74.432  53.663  24.889
ATOM    366 DP   DT  G  17      72.776  59.448  21.386
ATOM    367 DS   DT  G  17      76.265  58.816  23.024
ATOM    368 DB   DT  G  17      76.892  54.397  22.441
ATOM    369 DP   DC  G  18      79.026  61.032  21.586
ATOM    370 DS   DC  G  18      81.699  58.980  22.728
ATOM    371 DB   DC  G  18      80.629  54.899  21.192
TER
ATOM    372 DS   DG  H   1      83.058  45.061  24.501
ATOM    373 DB   DG  H   1      81.009  49.097  22.500
ATOM    374 DP   DA  H   2      83.919  44.990  27.956
ATOM    375 DS   DA  H   2      83.626  48.829  28.310
ATOM    376 DB   DA  H   2      79.803  50.258  25.652
ATOM    377 DP   DT  H   3      83.537  50.390  31.761
ATOM    378 DS   DT  H   3      81.978  53.766  30.358
ATOM    379 DB   DT  H   3      78.282  51.736  28.622
ATOM    380 DP   DG  H   4      81.046  56.016  33.994
ATOM    381 DS   DG  H   4      77.634  57.271  32.622
ATOM    382 DB   DG  H   4      75.144  53.672  30.856
ATOM    383 DP   DT  H   5      75.787  59.275  34.207
ATOM    384 DS   DT  H   5      72.687  58.163  32.404
ATOM    385 DB   DT  H   5      72.826  53.642  33.310
ATOM    386 DP   DG  H   6      69.053  59.945  34.457
ATOM    387 DS   DG  H   6      66.612  57.259  32.809
ATOM    388 DB   DG  H   6      68.660  52.487  33.421
ATOM    389 DP   DT  H   7      63.530  57.128  32.927
ATOM    390 DS   DT  H   7      63.341  53.914  31.741
ATOM    391 DB   DT  H   7      65.870  52.232  35.308
ATOM    392 DP   DA  H   8      59.311  52.265  32.497
ATOM    393 DS   DA  H   8      60.364  48.542  34.214
ATOM    394 DB   DA  H   8      63.599  49.402  37.318
ATOM    395 DP   DG  H   9      57.476  45.897  35.507
ATOM    396 DS   DG  H   9      59.731  44.220  37.595
ATOM    397 DB   DG  H   9      62.495  47.231  40.237
ATOM    398 DP   DC  H  10      58.822  41.359  39.006
ATOM    399 DS   DC  H  10      61.540  41.729  41.520
ATOM    400 DB   DC  H  10      60.739  46.109  42.897
ATOM    401 DP   DT  H  11      61.572  39.390  44.561
ATOM    402 DS   DT  H  11      62.981  41.651  46.646
ATOM    403 DB   DT  H  11      60.177  45.021  46.561
ATOM    404 DP   DA  H  12      63.771  40.771  50.374
ATOM    405 DS   DA  H  12      63.535  44.512  51.763
ATOM    406 DB   DA  H  12      59.714  46.443  50.244
ATOM    407 DP   DC  H  13      63.934  44.883  54.731
ATOM    408 DS   DC  H  13      62.070  47.844  54.811
ATOM    409 DB   DC  H  13      57.976  46.697  53.272
ATOM    410 DP   DA  H  14      61.942  49.713  58.984
ATOM    411 DS   DA  H  14      58.666  51.236  58.621
ATOM    412 DB   DA  H  14      56.061  48.052  56.853
ATOM    413 DP   DC  H  15      57.519  52.178  60.817
ATOM    414 DS   DC  H  15      53.997  51.929  59.622
ATOM    415 DB   DC  H  15      53.465  48.152  59.069
ATOM    416 DP   DA  H  16      50.581  53.832  62.413
ATOM    417 DS   DA  H  16      47.559  51.485  61.038
ATOM    418 DB   DA  H  16      49.807  46.915  60.512
ATOM    419 DP   DT  H  17      44.707  51.515  62.515
ATOM    420 DS   DT  H  17      43.527  47.840  61.614
ATOM    421 DB   DT  H  17      47.399  45.695  62.980
ATOM    422 DP   DC  H  18      40.336  46.708  63.415
ATOM    423 DS   DC  H  18      41.325  43.161  63.714
ATOM    424 DB   DC  H  18      45.283  43.209  64.908
TER
ATOM    425 DS   DG  I   1     100.556 -62.572 -81.564
ATOM    426 DB   DG  I   1      97.124 -60.369 -78.893
ATOM    427 DP   DA  I   2     103.450 -60.009 -82.686
ATOM    428 DS   DA  I   2     101.614 -56.820 -82.456
ATOM    429 DB   DA  I   2      99.161 -57.506 -78.662
ATOM    430 DP   DT  I   3     103.318 -54.170 -82.549
ATOM    431 DS   DT  I   3     101.717 -52.211 -79.940
ATOM    432 DB   DT  I   3     101.536 -55.462 -76.752
ATOM    433 DP   DG  I   4     103.671 -48.157 -78.774
ATOM    434 DS   DG  I   4     102.519 -48.281 -75.593
ATOM    435 DB   DG  I   4     102.796 -52.584 -73.543
ATOM    436 DP   DT  I   5     102.510 -45.964 -73.603
ATOM    437 DS   DT  I   5     101.567 -47.694 -70.898
ATOM    438 DB   DT  I   5     104.661 -51.067 -71.090
ATOM    439 DP   DG  I   6     101.216 -45.229 -67.653
ATOM    440 DS   DG  I   6     102.054 -47.932 -65.497
ATOM    441 DB   DG  I   6     105.755 -50.867 -66.513
ATOM    442 DP   DT  I   7     101.334 -47.681 -61.801
ATOM    443 DS   DT  I   7     102.479 -50.681 -61.006
ATOM    444 DB   DT  I   7     106.684 -50.339 -62.954
ATOM    445 DP   DA  I   8     102.447 -51.821 -56.858
ATOM    446 DS   DA  I   8     105.675 -53.695 -57.417
ATOM    447 DB   DA  I   8     109.204 -51.310 -59.776
ATOM    448 DP   DG  I   9     107.001 -55.830 -54.517
ATOM    449 DS   DG  I   9     110.865 -55.699 -55.136
ATOM    450 DB   DG  I   9     112.278 -50.840 -57.333
ATOM    451 DP   DC  I  10     113.014 -57.122 -53.560
ATOM    452 DS   DC  I  10     115.729 -55.145 -55.106
ATOM    453 DB   DC  I  10     114.565 -50.866 -54.616
ATOM    454 DP   DT  I  11     119.832 -55.859 -53.968
ATOM    455 DS   DT  I  11     121.300 -52.609 -54.970
ATOM    456 DB   DT  I  11     118.442 -49.987 -53.285
ATOM    457 DP   DA  I  12     125.770 -52.070 -54.597
ATOM    458 DS   DA  I  12     125.770 -48.553 -55.150
ATOM    459 DB   DA  I  12     121.728 -46.631 -52.668
ATOM    460 DP   DC  I  13     128.091 -47.360 -54.986
ATOM    461 DS   DC  I  13     126.421 -43.946 -53.795
ATOM    462 DB   DC  I  13     124.045 -45.085 -50.727
ATOM    463 DP   DA  I  14     128.958 -40.150 -52.763
ATOM    464 DS   DA  I  14     126.325 -39.013 -50.286
ATOM    465 DB   DA  I  14     125.209 -42.823 -47.485
ATOM    466 DP   DC  I  15     126.930 -36.800 -48.917
ATOM    467 DS   DC  I  15     125.049 -37.661 -45.819
ATOM    468 DB   DC  I  15     126.533 -41.530 -44.493
ATOM    469 DP   DA  I  16     125.394 -34.524 -42.560
ATOM    470 DS   DA  I  16     124.298 -36.891 -39.787
ATOM    471 DB   DA  I  16     126.873 -40.716 -40.412
ATOM    472 DP   DT  I  17     123.973 -35.972 -36.496
ATOM    473 DS   DT  I  17     124.533 -39.530 -35.191
ATOM    474 DB   DT  I  17     128.696 -40.279 -37.354
ATOM    475 DP   DC  I  18     124.889 -39.261 -31.362
ATOM    476 DS   DC  I  18     126.886 -42.808 -31.708
ATOM    477 DB   DC  I  18     130.251 -41.865 -33.867
TER
ATOM    478 DS   DG  J   1     137.239 -47.182 -39.059
ATOM    479 DB   DG  J   1     134.021 -43.935 -37.575
ATOM    480 DP   DA  J   2     136.006 -50.636 -39.530
ATOM    481 DS   DA  J   2     132.458 -49.866 -38.189
ATOM    482 DB   DA  J   2     131.154 -45.426 -38.822
ATOM    483 DP   DT  J   3     130.122 -52.136 -38.704
ATOM    484 DS   DT  J   3     127.209 -49.348 -37.905
ATOM    485 DB   DT  J   3     128.172 -46.386 -40.473
ATOM    486 DP   DG  J   4     123.293 -51.353 -38.571
ATOM    487 DS   DG  J   4     121.553 -48.499 -38.986
ATOM    488 DB   DG  J   4     124.203 -45.941 -42.122
ATOM    489 DP   DT  J   5     118.009 -47.994 -39.442
ATOM    490 DS   DT  J   5     118.389 -44.305 -40.814
ATOM    491 DB   DT  J   5     121.123 -45.607 -44.321
ATOM    492 DP   DG  J   6     114.508 -42.329 -42.390
ATOM    493 DS   DG  J   6     116.560 -40.148 -45.370
ATOM    494 DB   DG  J   6     119.506 -43.451 -47.844
ATOM    495 DP   DT  J   7     114.898 -38.201 -47.593
ATOM    496 DS   DT  J   7     117.754 -38.431 -50.632
ATOM    497 DB   DT  J   7     117.786 -42.917 -50.833
ATOM    498 DP   DA  J   8     116.151 -36.952 -54.550
ATOM    499 DS   DA  J   8     117.743 -39.673 -56.411
ATOM    500 DB   DA  J   8     116.521 -44.437 -54.285
ATOM    501 DP   DG  J   9     117.394 -39.728 -59.681
ATOM    502 DS   DG  J   9     118.532 -43.526 -60.028
ATOM    503 DB   DG  J   9     116.097 -46.473 -57.390
ATOM    504 DP   DC  J  10     119.877 -44.587 -62.868
ATOM    505 DS   DC  J  10     119.538 -47.741 -61.983
ATOM    506 DB   DC  J  10     115.314 -47.561 -60.625
ATOM    507 DP   DT  J  11     120.202 -50.449 -64.863
ATOM    508 DS   DT  J  11     117.770 -53.055 -63.478
ATOM    509 DB   DT  J  11     113.981 -50.348 -63.209
ATOM    510 DP   DA  J  12     117.342 -56.612 -65.468
ATOM    511 DS   DA  J  12     114.023 -57.336 -63.952
ATOM    512 DB   DA  J  12     111.745 -53.638 -64.597
ATOM    513 DP   DC  J  13     112.959 -59.803 -64.986
ATOM    514 DS   DC  J  13     109.668 -58.950 -64.186
ATOM    515 DB   DC  J  13     109.054 -55.402 -66.402
ATOM    516 DP   DA  J  14     106.284 -62.241 -64.432
ATOM    517 DS   DA  J  14     103.704 -59.726 -64.402
ATOM    518 DB   DA  J  14     104.843 -55.803 -67.679
ATOM    519 DP   DC  J  15     101.056 -60.841 -64.846
ATOM    520 DS   DC  J  15      99.367 -57.395 -65.835
ATOM    521 DB   DC  J  15     101.431 -56.408 -69.674
ATOM    522 DP   DA  J  16      94.675 -56.820 -65.982
ATOM    523 DS   DA  J  16      94.807 -54.669 -68.637
ATOM    524 DB   DA  J  16      97.935 -56.401 -72.081
ATOM    525 DP   DT  J  17      91.736 -53.823 -70.016
ATOM    526 DS   DT  J  17      93.076 -52.747 -73.000
ATOM    527 DB   DT  J  17      95.325 -56.428 -74.481
ATOM    528 DP   DC  J  18      90.324 -51.762 -75.243
ATOM    529 DS   DC  J  18      91.904 -52.957 -78.347
ATOM    530 DB   DC  J  18      92.920 -57.038 -77.485
TER
ATOM    531  CA  LYS K   1      60.577 -53.747  21.156
ATOM    532  CA  GLN K   2      60.963 -52.508  17.587
ATOM    533  CA  CYS K   3      57.722 -50.621  17.960
ATOM    534  CA  GLN K   4      58.671 -48.153  20.755
ATOM    535  CA  GLU K   5      62.231 -47.866  19.279
ATOM    536  CA  THR K   6      61.675 -46.924  15.611
ATOM    537  CA  CYS K   7      59.192 -44.331  16.903
ATOM    538  CA  ASP K   8      61.444 -42.847  19.557
ATOM    539  CA  LYS K   9      64.697 -42.369  17.620
ATOM    540  CA  LEU K  10      62.791 -40.226  15.106
ATOM    541  CA  ARG K  11      60.662 -38.899  18.063
ATOM    542  CA  ALA K  12      63.717 -37.556  19.939
ATOM    543  CA  ARG K  13      64.978 -36.311  16.585
ATOM    544  CA  LEU K  14      61.971 -34.020  16.359
ATOM    545  CA  VAL K  15      62.677 -32.154  19.678
ATOM    546  CA  GLU K  16      66.244 -31.235  18.658
ATOM    547  CA  TYR K  17      64.809 -30.066  15.219
ATOM    548  CA  GLY K  18      62.794 -27.665  17.401
ATOM    549  CA  PHE K  19      59.214 -28.526  16.366
ATOM    550  CA  ASP K  20      56.597 -28.538  19.136
ATOM    551  CA  PRO K  21      52.721 -28.244  18.468
ATOM    552  CA  SER K  22      51.874 -26.884  21.924
ATOM    553  CA  ARG K  23      54.163 -23.793  21.283
ATOM    554  CA  ILE K  24      52.803 -23.361  17.717
ATOM    555  CA  LYS K  25      49.306 -23.742  19.250
ATOM    556  CA  ASP K  26      49.616 -21.230  22.003
ATOM    557  CA  LEU K  27      50.801 -18.513  19.542
ATOM    558  CA  LYS K  28      47.685 -18.616  17.353
ATOM    559  CA  GLN K  29      45.922 -18.569  20.737
ATOM    560  CA  ARG K  30      47.449 -15.125  21.287
ATOM    561  CA  GLU K  31      47.739 -13.452  17.875
ATOM    562  CA  ASP K  32      44.109 -14.128  17.180
ATOM    563  CA  LYS K  33      43.206 -12.310  20.385
ATOM    564  CA  LEU K  34      45.852  -9.599  20.023
ATOM    565  CA  LYS K  35      44.753  -8.508  16.629
ATOM    566  CA  SER K  36      41.118  -8.307  17.841
ATOM    567  CA  HIS K  37      42.096  -6.601  20.956
ATOM    568  CA  TYR K  38      44.305  -4.071  19.073
ATOM    569  CA  TYR K  39      41.129  -3.356  17.001
ATOM    570  CA  GLN K  40      38.803  -3.166  19.995
ATOM    571  CA  THR K  41      41.190  -0.634  21.605
ATOM    572  CA  CYS K  42      41.558   1.410  18.351
ATOM    573  CA  LYS K  43      37.693   1.196  17.783
ATOM    574  CA  ASN K  44      37.281   2.602  21.322
ATOM    575  CA  SER K  45      39.426   5.642  20.836
ATOM    576  CA  GLU K  46      38.445   6.765  17.426
ATOM    577  CA  TYR K  47      35.837   9.069  18.864
ATOM    578  CA  LEU K  48      38.492  10.867  20.881
ATOM    579  CA  LYS K  49      40.961  11.199  17.964
ATOM    580  CA  ARG K  50      38.343  13.445  16.142
ATOM    581  CA  ARG K  51      38.433  16.048  19.003
ATOM    582  CA  VAL K  52      42.226  16.203  19.317
ATOM    583  CA  THR K  53      43.162  17.624  15.962
ATOM    584  CA  ASN K  54      45.282  20.696  16.609
ATOM    585  CA  LEU K  55      47.967  18.598  18.189
ATOM    586  CA  GLU K  56      49.531  17.981  14.792
ATOM    587  CA  PHE K  57      52.697  19.166  12.983
ATOM    588  CA  ASN K  58      52.303  20.525   9.487
ATOM    589  CA  TYR K  59      55.452  20.592   7.276
ATOM    590  CA  THR K  60      57.024  18.633   4.406
ATOM    591  CA  LYS K  61      60.752  18.321   4.936
ATOM    592  CA  PRO K  62      62.223  21.315   3.264
ATOM    593  CA  TYR K  63      65.739  19.721   2.353
ATOM    594  CA  PRO K  64      67.909  16.632   2.005
ATOM    595  CA  ASN K  65      70.439  17.878   4.564
ATOM    596  CA  PHE K  66      67.839  19.065   7.067
ATOM    597  CA  GLU K  67      68.359  17.451  10.419
ATOM    598  CA  ALA K  68      65.276  15.467  11.494
ATOM    599  CA  SER K  69      66.789  15.055  14.936
ATOM    600  CA  PHE K  70      65.941  18.610  15.556
ATOM    601  CA  VAL K  71      62.176  19.083  15.618
ATOM    602  CA  HIS K  72      61.060  17.558  18.998
ATOM    603  CA  GLY K  73      57.391  18.024  18.530
ATOM    604  CA  VAL K  74      54.253  19.584  19.748
ATOM    605  CA  VAL K  75      53.842  21.117  23.124
ATOM    606  CA  GLY K  76      50.420  19.354  23.613
ATOM    607  CA  GLN K  77      52.052  16.022  23.597
ATOM    608  CA  LEU K  78      55.226  16.922  25.500
ATOM    609  CA  PHE K  79      54.099  17.208  29.188
ATOM    610  CA  GLN K  80      51.902  14.632  31.123
ATOM    611  CA  ILE K  81      49.325  15.214  33.827
ATOM    612  CA  ASP K  82      49.332  13.360  37.250
ATOM    613  CA  ASN K  83      45.876  11.572  37.644
ATOM    614  CA  ASP K  84      45.586  12.647  41.290
ATOM    615  CA  ASN K  85      45.769  16.106  39.974
ATOM    616  CA  ILE K  86      43.409  16.024  37.008
ATOM    617  CA  ARG K  87      41.070  18.460  38.650
ATOM    618  CA  TYR K  88      43.755  21.164  37.833
ATOM    619  CA  ALA K  89      43.419  20.490  34.082
ATOM    620  CA  THR K  90      41.509  23.620  33.165
ATOM    621  CA  ALA K  91      44.289  25.679  34.813
ATOM    622  CA  LEU K  92      47.134  24.334  32.615
ATOM    623  CA  GLN K  93      44.978  24.626  29.554
ATOM    624  CA  THR K  94      44.113  28.194  30.229
ATOM    625  CA  CYS K  95      47.548  29.226  31.302
ATOM    626  CA  ALA K  96      48.992  28.003  28.098
ATOM    627  CA  GLY K  97      46.126  29.060  25.790
ATOM    628  CA  GLY K  98      47.351  28.781  22.183
ATOM    629  CA  ARG K  99      50.851  27.753  23.068
ATOM    630  CA  LEU K 100      49.286  24.246  23.442
ATOM    631  CA  PHE K 101      49.506  23.979  19.587
ATOM    632  CA  ASN K 102      52.900  25.619  19.407
ATOM    633  CA  VAL K 103      55.696  23.845  17.361
ATOM    634  CA  VAL K 104      58.974  23.217  19.257
ATOM    635  CA  VAL K 105      62.029  23.118  16.934
ATOM    636  CA  GLN K 106      65.770  22.958  18.003
ATOM    637  CA  ASP K 107      66.775  26.503  16.765
ATOM    638  CA  SER K 108      65.572  29.516  15.030
ATOM    639  CA  GLN K 109      67.164  28.586  11.700
ATOM    640  CA  THR K 110      65.064  25.525  11.382
ATOM    641  CA  ALA K 111      62.101  27.840  12.259
ATOM    642  CA  THR K 112      62.718  30.159   9.357
ATOM    643  CA  GLN K 113      63.254  27.148   7.106
ATOM    644  CA  LEU K 114      59.875  25.763   8.366
ATOM    645  CA  LEU K 115      58.009  28.891   7.513
ATOM    646  CA  GLU K 116      59.320  29.443   4.013
ATOM    647  CA  ARG K 117      60.524  26.162   2.485
ATOM    648  CA  GLY K 118      57.864  23.858   4.186
ATOM    649  CA  ARG K 119      54.719  25.158   2.218
ATOM    650  CA  LEU K 120      52.526  25.411   5.390
ATOM    651  CA  ARG K 121      49.061  24.162   4.600
ATOM    652  CA  LYS K 122      47.638  25.975   7.605
ATOM    653  CA  ARG K 123      48.737  28.824   9.981
ATOM    654  CA  VAL K 124      51.302  27.777  12.631
ATOM    655  CA  THR K 125      52.877  29.667  15.706
ATOM    656  CA  ILE K 126      56.377  28.329  16.630
ATOM    657  CA  ILE K 127      58.514  28.522  19.735
ATOM    658  CA  PRO K 128      62.182  28.090  18.676
ATOM    659  CA  LEU K 129      63.874  26.593  21.750
ATOM    660  CA  ASP K 130      67.132  28.695  21.170
ATOM    661  CA  LYS K 131      65.403  32.061  21.028
ATOM    662  CA  ILE K 132      62.708  31.983  23.800
ATOM    663  CA  TYR K 133      63.032  34.142  26.817
ATOM    664  CA  THR K 134      61.010  34.702  29.951
ATOM    665  CA  ARG K 135      61.940  36.103  33.350
ATOM    666  CA  PRO K 136      61.475  33.080  35.645
ATOM    667  CA  ILE K 137      59.243  33.236  38.684
ATOM    668  CA  SER K 138      61.652  33.279  41.733
ATOM    669  CA  SER K 139      62.161  31.112  44.872
ATOM    670  CA  GLN K 140      61.149  34.076  47.033
ATOM    671  CA  VAL K 141      58.097  35.078  45.149
ATOM    672  CA  LEU K 142      56.755  31.547  45.131
ATOM    673  CA  ASP K 143      57.643  31.460  48.810
ATOM    674  CA  LEU K 144      55.620  34.554  49.658
ATOM    675  CA  ALA K 145      52.622  33.485  47.514
ATOM    676  CA  LYS K 146      52.590  30.199  49.340
ATOM    677  CA  LYS K 147      52.505  31.860  52.697
ATOM    678  CA  ILE K 148      49.794  34.305  51.698
ATOM    679  CA  ALA K 149      47.685  31.336  50.585
ATOM    680  CA  PRO K 150      49.008  28.062  51.874
ATOM    681  CA  GLY K 151      48.551  25.037  49.751
ATOM    682  CA  LYS K 152      46.482  26.976  47.277
ATOM    683  CA  VAL K 153      49.230  28.685  45.018
ATOM    684  CA  GLU K 154      51.371  26.616  42.679
ATOM    685  CA  LEU K 155      53.516  27.449  39.643
ATOM    686  CA  ALA K 156      52.095  25.362  36.814
ATOM    687  CA  ILE K 157      55.289  23.745  35.850
ATOM    688  CA  ASN K 158      55.319  22.037  39.132
ATOM    689  CA  LEU K 159      52.150  20.200  38.507
ATOM    690  CA  ILE K 160      53.244  18.151  35.495
ATOM    691  CA  ARG K 161      56.384  16.349  34.504
ATOM    692  CA  PHE K 162      58.330  16.510  31.249
ATOM    693  CA  ASP K 163      61.948  15.269  31.084
ATOM    694  CA  GLU K 164      64.707  17.863  31.714
ATOM    695  CA  SER K 165      65.874  17.321  28.098
ATOM    696  CA  ILE K 166      63.452  19.858  26.845
ATOM    697  CA  THR K 167      62.958  22.054  30.004
ATOM    698  CA  LYS K 168      63.105  25.263  28.037
ATOM    699  CA  ALA K 169      59.866  24.580  26.209
ATOM    700  CA  MET K 170      57.987  23.698  29.432
ATOM    701  CA  GLU K 171      59.713  26.734  31.128
ATOM    702  CA  PHE K 172      58.641  28.846  28.207
ATOM    703  CA  ILE K 173      54.934  27.796  28.352
ATOM    704  CA  PHE K 174      54.271  27.367  32.157
ATOM    705  CA  GLY K 175      57.344  28.973  33.859
ATOM    706  CA  ASN K 176      55.447  32.138  34.441
ATOM    707  CA  SER K 177      52.063  31.125  35.887
ATOM    708  CA  LEU K 178      50.731  30.942  39.370
ATOM    709  CA  ILE K 179      47.587  28.708  39.851
ATOM    710  CA  CYS K 180      45.136  29.410  42.688
ATOM    711  CA  GLU K 181      42.132  27.389  44.081
ATOM    712  CA  ASP K 182      39.875  30.329  44.027
ATOM    713  CA  PRO K 183      39.115  33.861  43.065
ATOM    714  CA  GLU K 184      39.994  35.065  46.624
ATOM    715  CA  THR K 185      43.550  33.812  46.308
ATOM    716  CA  ALA K 186      44.199  35.167  42.870
ATOM    717  CA  LYS K 187      43.130  38.703  43.455
ATOM    718  CA  LYS K 188      44.994  38.709  46.772
ATOM    719  CA  ILE K 189      48.219  37.463  45.296
ATOM    720  CA  THR K 190      48.547  38.983  41.897
ATOM    721  CA  PHE K 191      47.785  42.515  43.066
ATOM    722  CA  HIS K 192      50.061  42.555  46.005
ATOM    723  CA  PRO K 193      53.286  44.620  46.400
ATOM    724  CA  LYS K 194      55.892  41.802  46.449
ATOM    725  CA  ILE K 195      54.472  39.091  44.299
ATOM    726  CA  ARG K 196      53.229  40.271  40.942
ATOM    727  CA  ALA K 197      52.461  37.050  39.257
ATOM    728  CA  ARG K 198      49.769  35.908  36.644
ATOM    729  CA  SER K 199      47.093  33.786  38.261
ATOM    730  CA  ILE K 200      44.687  31.223  36.984
ATOM    731  CA  THR K 201      41.492  30.674  38.979
ATOM    732  CA  LEU K 202      40.920  26.870  39.034
ATOM    733  CA  GLN K 203      37.451  27.669  37.706
ATOM    734  CA  GLY K 204      38.884  29.394  34.709
ATOM    735  CA  ASP K 205      39.242  33.165  35.380
ATOM    736  CA  VAL K 206      42.525  34.966  35.093
ATOM    737  CA  TYR K 207      43.671  38.035  36.969
ATOM    738  CA  ASP K 208      46.840  39.374  35.331
ATOM    739  CA  PRO K 209      49.001  42.144  36.713
ATOM    740  CA  GLU K 210      47.903  44.501  33.986
ATOM    741  CA  GLY K 211      44.507  45.974  34.635
ATOM    742  CA  THR K 212      42.911  42.828  33.332
ATOM    743  CA  LEU K 213      40.104  40.515  34.809
ATOM    744  CA  SER K 214      38.566  37.790  32.640
ATOM    745  CA  GLY K 215      35.651  35.609  33.587
ATOM    746  CA  GLY K 216      32.155  34.657  32.465
ATOM    747  CA  SER K 217      29.842  31.655  32.552
ATOM    748  CA  ARG K 218      30.598  28.935  29.930
ATOM    749  CA  GLU K 219      36.451  19.752  31.170
ATOM    750  CA  SER K 220      37.807  19.915  27.620
ATOM    751  CA  LEU K 221      41.001  19.443  25.836
ATOM    752  CA  LEU K 222      43.864  18.830  28.140
ATOM    753  CA  VAL K 223      42.174  15.707  29.409
ATOM    754  CA  ASP K 224      41.242  14.046  26.076
ATOM    755  CA  ILE K 225      44.854  14.889  24.979
ATOM    756  CA  GLN K 226      46.264  12.923  27.947
ATOM    757  CA  LYS K 227      43.838  10.130  27.128
ATOM    758  CA  TYR K 228      44.797  10.087  23.501
ATOM    759  CA  ASN K 229      48.484   9.977  24.450
ATOM    760  CA  GLN K 230      47.708   6.861  26.467
ATOM    761  CA  ILE K 231      46.059   4.943  23.683
ATOM    762  CA  GLN K 232      48.667   5.993  21.164
ATOM    763  CA  LYS K 233      51.402   4.140  23.123
ATOM    764  CA  GLN K 234      48.813   1.403  23.398
ATOM    765  CA  ILE K 235      49.061   1.277  19.605
ATOM    766  CA  GLU K 236      52.838   1.268  19.208
ATOM    767  CA  THR K 237      53.108  -1.483  21.773
ATOM    768  CA  ILE K 238      50.635  -3.890  20.391
ATOM    769  CA  GLN K 239      51.663  -3.283  16.821
ATOM    770  CA  ALA K 240      55.042  -4.241  17.969
ATOM    771  CA  ASP K 241      53.908  -6.820  20.541
ATOM    772  CA  LEU K 242      51.927  -8.331  17.673
ATOM    773  CA  ASN K 243      54.756  -8.193  15.080
ATOM    774  CA  HIS K 244      56.989  -9.847  17.808
ATOM    775  CA  VAL K 245      54.410 -12.799  17.948
ATOM    776  CA  THR K 246      54.065 -12.901  14.181
ATOM    777  CA  GLU K 247      57.908 -13.238  13.815
ATOM    778  CA  GLU K 248      57.685 -16.022  16.482
ATOM    779  CA  LEU K 249      55.157 -17.886  14.439
ATOM    780  CA  GLN K 250      56.549 -17.004  11.060
ATOM    781  CA  THR K 251      59.745 -18.507  12.159
ATOM    782  CA  GLN K 252      58.192 -21.660  13.626
ATOM    783  CA  TYR K 253      57.884 -22.897  10.027
ATOM    784  CA  ALA K 254      61.244 -23.650   8.390
ATOM    785  CA  THR K 255      61.775 -26.131  11.135
ATOM    786  CA  SER K 256      58.244 -27.432  10.591
ATOM    787  CA  GLN K 257      59.270 -28.080   6.983
ATOM    788  CA  LYS K 258      61.655 -30.645   8.480
ATOM    789  CA  THR K 259      58.293 -32.053   9.490
ATOM    790  CA  LYS K 260      57.720 -32.962   5.765
ATOM    791  CA  THR K 261      59.526 -36.263   6.491
ATOM    792  CA  ILE K 262      60.073 -36.979  10.201
ATOM    793  CA  GLN K 263      56.634 -35.738  11.353
ATOM    794  CA  SER K 264      55.148 -37.045   8.010
ATOM    795  CA  ASP K 265      56.289 -40.464   9.182
ATOM    796  CA  LEU K 266      55.989 -40.010  13.014
ATOM    797  CA  ASN K 267      52.253 -39.368  12.643
ATOM    798  CA  LEU K 268      51.809 -42.834  11.191
ATOM    799  CA  SER K 269      54.556 -44.094  13.482
ATOM    800  CA  LEU K 270      52.988 -42.971  16.777
ATOM    801  CA  HIS K 271      50.063 -44.952  15.466
ATOM    802  CA  LYS K 272      51.479 -48.357  15.665
ATOM    803  CA  LEU K 273      52.310 -48.222  19.355
ATOM    804  CA  ASP K 274      48.713 -49.109  19.665
ATOM    805  CA  LEU K 275      48.022 -51.005  16.429
ATOM    806  CA  ALA K 276      49.365 -54.046  18.172
ATOM    807  CA  LYS K 277      48.113 -53.421  21.606
ATOM    808  CA  ARG K 278      44.623 -53.251  20.221
ATOM    809  CA  ASN K 279      44.914 -56.745  18.577
ATOM    810  CA  LEU K 280      46.128 -58.285  21.882
ATOM    811  CA  ASP K 281      42.641 -57.376  23.108
ATOM    812  CA  ALA K 282      40.447 -60.336  23.960
ATOM    813  CA  ASN K 283      36.773 -60.865  24.914
TER
ATOM    814  CA  GLU L   1    -135.963  12.106  25.814
ATOM    815  CA  LEU L   2    -135.141  14.721  24.844
ATOM    816  CA  GLU L   3    -132.424  16.169  22.546
ATOM    817  CA  PRO L   4    -129.681  18.387  24.081
ATOM    818  CA  TRP L   5    -129.858  22.103  23.107
ATOM    819  CA  ASP L   6    -127.169  22.854  25.626
ATOM    820  CA  LEU L   7    -125.096  20.192  23.827
ATOM    821  CA  GLN L   8    -126.301  21.862  20.533
ATOM    822  CA  LEU L   9    -124.660  25.252  21.150
ATOM    823  CA  GLN L  10    -121.248  23.674  22.266
ATOM    824  CA  GLU L  11    -121.281  21.981  18.957
ATOM    825  CA  LYS L  12    -120.288  25.435  17.423
ATOM    826  CA  GLU L  13    -118.971  26.887  20.653
ATOM    827  CA  SER L  14    -116.089  24.667  20.219
ATOM    828  CA  GLN L  15    -115.521  25.596  16.500
ATOM    829  CA  ILE L  16    -115.049  29.290  17.389
ATOM    830  CA  GLN L  17    -112.226  28.515  19.798
ATOM    831  CA  LEU L  18    -110.611  26.138  17.253
ATOM    832  CA  ALA L  19    -110.221  29.278  15.219
ATOM    833  CA  GLU L  20    -110.343  32.419  17.477
ATOM    834  CA  SER L  21    -107.267  30.812  19.192
ATOM    835  CA  GLU L  22    -105.708  29.600  15.940
ATOM    836  CA  LEU L  23    -105.931  33.155  14.511
ATOM    837  CA  SER L  24    -104.314  34.585  17.661
ATOM    838  CA  LEU L  25    -101.583  31.965  17.300
ATOM    839  CA  LEU L  26    -101.047  32.815  13.644
ATOM    840  CA  GLU L  27    -100.322  36.353  14.802
ATOM    841  CA  GLU L  28     -97.654  35.256  17.291
ATOM    842  CA  THR L  29     -95.673  33.102  14.695
ATOM    843  CA  GLN L  30     -96.008  36.201  12.512
ATOM    844  CA  ALA L  31     -94.728  38.439  15.366
ATOM    845  CA  LYS L  32     -91.997  35.775  15.841
ATOM    846  CA  LEU L  33     -90.770  36.287  12.189
ATOM    847  CA  LYS L  34     -90.207  39.970  13.038
ATOM    848  CA  LYS L  35     -87.989  38.994  15.918
ATOM    849  CA  ASN L  36     -85.747  36.928  13.526
ATOM    850  CA  VAL L  37     -85.050  39.981  11.599
ATOM    851  CA  GLU L  38     -83.896  41.598  14.891
ATOM    852  CA  THR L  39     -81.489  39.050  16.233
ATOM    853  CA  LEU L  40     -80.074  38.319  12.847
ATOM    854  CA  GLU L  41     -79.183  42.073  12.592
ATOM    855  CA  GLU L  42     -77.401  41.538  15.893
ATOM    856  CA  LYS L  43     -75.062  38.827  14.470
ATOM    857  CA  ILE L  44     -74.321  40.837  11.415
ATOM    858  CA  LEU L  45     -73.555  43.608  13.876
ATOM    859  CA  ALA L  46     -71.201  41.480  15.977
ATOM    860  CA  LYS L  47     -69.353  40.258  12.791
ATOM    861  CA  LYS L  48     -68.984  43.865  11.668
ATOM    862  CA  THR L  49     -66.954  44.188  14.932
ATOM    863  CA  HIS L  50     -64.843  41.077  14.158
ATOM    864  CA  LYS L  51     -64.134  42.391  10.665
ATOM    865  CA  GLN L  52     -63.070  45.687  12.216
ATOM    866  CA  GLU L  53     -60.819  43.845  14.620
ATOM    867  CA  LEU L  54     -58.768  42.335  11.774
ATOM    868  CA  GLN L  55     -58.596  45.661   9.914
ATOM    869  CA  ASP L  56     -56.850  46.980  13.091
ATOM    870  CA  LEU L  57     -54.345  43.966  13.233
ATOM    871  CA  ILE L  58     -53.597  44.266   9.503
ATOM    872  CA  LEU L  59     -52.672  47.875   9.938
ATOM    873  CA  ASP L  60     -50.617  46.866  12.882
ATOM    874  CA  LEU L  61     -48.613  44.283  10.997
ATOM    875  CA  LYS L  62     -48.442  46.099   7.751
ATOM    876  CA  LYS L  63     -46.684  49.018   9.743
ATOM    877  CA  LYS L  64     -44.300  46.739  11.488
ATOM    878  CA  LEU L  65     -43.279  44.878   8.197
ATOM    879  CA  ASN L  66     -43.029  47.774   5.856
ATOM    880  CA  SER L  67     -40.890  49.423   8.537
ATOM    881  CA  LEU L  68     -38.651  46.444   9.395
ATOM    882  CA  LYS L  69     -37.913  46.199   5.679
ATOM    883  CA  ASP L  70     -36.566  49.796   5.535
ATOM    884  CA  GLU L  71     -34.306  48.627   8.491
ATOM    885  CA  ARG L  72     -33.551  45.272   6.661
ATOM    886  CA  SER L  73     -32.603  46.935   3.325
ATOM    887  CA  GLN L  74     -30.584  49.399   5.290
ATOM    888  CA  GLY L  75     -28.700  47.047   7.479
ATOM    889  CA  GLU L  76     -27.818  45.007   4.406
ATOM    890  CA  LYS L  77     -26.139  47.848   2.608
ATOM    891  CA  ASN L  78     -24.023  48.343   5.780
ATOM    892  CA  PHE L  79     -23.121  44.636   6.065
ATOM    893  CA  THR L  80     -22.147  44.711   2.453
ATOM    894  CA  SER L  81     -20.020  47.814   2.747
ATOM    895  CA  ALA L  82     -18.581  46.702   6.084
ATOM    896  CA  HIS L  83     -17.488  43.168   4.909
ATOM    897  CA  LEU L  84     -15.476  44.911   2.213
ATOM    898  CA  LYS L  85     -13.586  47.072   4.758
ATOM    899  CA  LEU L  86     -12.783  44.103   6.714
ATOM    900  CA  LYS L  87     -11.455  41.892   3.981
ATOM    901  CA  GLU L  88      -8.915  44.318   2.918
ATOM    902  CA  MET L  89      -7.879  44.949   6.506
ATOM    903  CA  GLN L  90      -7.650  41.164   6.857
ATOM    904  CA  LYS L  91      -5.667  40.837   3.620
ATOM    905  CA  VAL L  92      -3.225  43.662   4.663
ATOM    906  CA  LEU L  93      -2.973  42.297   8.188
ATOM    907  CA  ASN L  94      -1.679  38.972   6.803
ATOM    908  CA  ALA L  95       1.304  40.648   5.136
ATOM    909  CA  HIS L  96       2.287  42.324   8.441
ATOM    910  CA  ARG L  97       2.035  38.933  10.186
ATOM    911  CA  GLN L  98       4.892  37.621   8.030
ATOM    912  CA  ARG L  99       6.877  40.785   7.693
ATOM    913  CA  ALA L 100       6.727  41.439  11.386
ATOM    914  CA  MET L 101       8.232  38.041  12.296
ATOM    915  CA  GLU L 102      11.013  38.457   9.746
ATOM    916  CA  ALA L 103      12.507  41.740  10.674
ATOM    917  CA  ARG L 104      12.478  40.749  14.357
ATOM    918  CA  SER L 105      13.623  37.148  13.771
ATOM    919  CA  SER L 106      16.791  38.266  11.984
ATOM    920  CA  LEU L 107      17.787  40.928  14.520
ATOM    921  CA  SER L 108      17.319  38.408  17.175
ATOM    922  CA  LYS L 109      19.398  35.933  15.281
ATOM    923  CA  ALA L 110      22.193  38.533  15.044
ATOM    924  CA  GLN L 111      21.954  39.235  18.830
ATOM    925  CA  ASN L 112      22.479  35.618  19.570
ATOM    926  CA  LYS L 113      25.980  35.589  17.875
ATOM    927  CA  SER L 114      26.679  39.067  19.038
ATOM    928  CA  LYS L 115      25.946  37.940  22.677
ATOM    929  CA  VAL L 116      28.146  40.301  24.731
ATOM    930  CA  LEU L 117      27.191  43.514  22.948
ATOM    931  CA  THR L 118      23.504  42.695  22.712
ATOM    932  CA  ALA L 119      23.737  41.858  26.491
ATOM    933  CA  LEU L 120      26.132  44.655  27.405
ATOM    934  CA  SER L 121      23.770  47.194  25.874
ATOM    935  CA  ARG L 122      20.568  46.092  27.434
ATOM    936  CA  LEU L 123      22.348  46.198  30.762
ATOM    937  CA  GLN L 124      23.611  49.774  30.701
ATOM    938  CA  LYS L 125      20.268  51.203  29.416
ATOM    939  CA  SER L 126      18.474  49.847  32.571
ATOM    940  CA  GLY L 127      21.048  51.701  34.574
ATOM    941  CA  ARG L 128      22.069  48.532  36.526
ATOM    942  CA  ILE L 129      25.676  49.288  35.387
ATOM    943  CA  ASN L 130      27.773  52.296  34.323
ATOM    944  CA  GLY L 131      31.174  52.818  32.698
ATOM    945  CA  PHE L 132      30.796  50.194  30.035
ATOM    946  CA  HIS L 133      32.356  51.508  26.866
ATOM    947  CA  GLY L 134      32.192  48.566  24.547
ATOM    948  CA  ARG L 135      34.625  46.624  22.493
ATOM    949  CA  LEU L 136      37.958  48.558  22.365
ATOM    950  CA  GLY L 137      38.244  47.848  18.736
ATOM    951  CA  ASP L 138      35.177  50.156  18.164
ATOM    952  CA  LEU L 139      36.856  52.790  20.122
ATOM    953  CA  GLY L 140      39.280  54.076  17.525
ATOM    954  CA  VAL L 141      39.436  54.796  13.802
ATOM    955  CA  ILE L 142      42.310  53.559  11.631
ATOM    956  CA  ASP L 143      43.223  54.025   7.874
ATOM    957  CA  ASP L 144      41.518  51.041   6.091
ATOM    958  CA  SER L 145      44.988  50.581   4.470
ATOM    959  CA  PHE L 146      46.030  48.618   7.592
ATOM    960  CA  ASP L 147      42.760  46.889   8.482
ATOM    961  CA  VAL L 148      44.619  43.484   8.240
ATOM    962  CA  ALA L 149      47.767  44.280  10.037
ATOM    963  CA  ILE L 150      46.072  45.509  13.145
ATOM    964  CA  SER L 151      43.603  42.681  12.988
ATOM    965  CA  THR L 152      46.065  39.907  12.945
ATOM    966  CA  ALA L 153      48.700  41.329  15.243
ATOM    967  CA  CYS L 154      46.305  42.445  17.947
ATOM    968  CA  PRO L 155      43.305  40.020  18.219
ATOM    969  CA  ARG L 156      42.802  41.482  21.689
ATOM    970  CA  LEU L 157      40.824  44.239  19.897
ATOM    971  CA  ASP L 158      37.958  41.994  21.056
ATOM    972  CA  ASP L 159      38.637  42.793  24.717
ATOM    973  CA  VAL L 160      36.298  45.160  26.563
ATOM    974  CA  VAL L 161      37.363  48.520  27.866
ATOM    975  CA  VAL L 162      35.997  49.736  31.253
ATOM    976  CA  ASP L 163      37.032  51.718  34.304
ATOM    977  CA  THR L 164      36.065  50.131  37.596
ATOM    978  CA  VAL L 165      37.925  46.884  38.305
ATOM    979  CA  GLU L 166      34.579  46.160  39.995
ATOM    980  CA  CYS L 167      32.351  47.345  37.014
ATOM    981  CA  ALA L 168      34.234  44.840  34.969
ATOM    982  CA  GLN L 169      33.134  42.388  37.670
ATOM    983  CA  HIS L 170      29.563  43.707  37.611
ATOM    984  CA  CYS L 171      29.454  42.704  34.027
ATOM    985  CA  ILE L 172      30.986  39.261  34.738
ATOM    986  CA  ASP L 173      28.028  38.534  37.045
ATOM    987  CA  TYR L 174      25.467  39.563  34.374
ATOM    988  CA  LEU L 175      27.303  37.067  32.074
ATOM    989  CA  ARG L 176      27.094  34.292  34.670
ATOM    990  CA  LYS L 177      23.480  34.906  35.728
ATOM    991  CA  ASN L 178      22.165  34.200  32.272
ATOM    992  CA  LYS L 179      24.932  31.979  30.564
ATOM    993  CA  LEU L 180      25.665  34.433  27.823
ATOM    994  CA  GLY L 181      29.243  34.212  26.827
ATOM    995  CA  TYR L 182      32.628  35.056  28.116
ATOM    996  CA  ALA L 183      34.668  38.335  27.709
ATOM    997  CA  ARG L 184      37.888  40.003  29.035
ATOM    998  CA  PHE L 185      38.158  43.483  30.527
ATOM    999  CA  ILE L 186      40.625  46.279  30.059
ATOM   1000  CA  LEU L 187      40.907  48.009  33.359
ATOM   1001  CA  LEU L 188      41.781  51.645  33.032
ATOM   1002  CA  ASP L 189      42.661  52.253  36.766
ATOM   1003  CA  ARG L 190      45.319  49.772  37.273
ATOM   1004  CA  LEU L 191      46.857  50.413  33.909
ATOM   1005  CA  ARG L 192      50.353  51.953  33.940
ATOM   1006  CA  GLN L 193      50.722  55.509  32.741
ATOM   1007  CA  PHE L 194      52.526  55.375  29.344
ATOM   1008  CA  ASN L 195      54.830  57.681  27.239
ATOM   1009  CA  LEU L 196      52.493  58.469  24.362
ATOM   1010  CA  GLN L 197      55.136  60.451  22.615
ATOM   1011  CA  PRO L 198      56.513  59.888  19.033
ATOM   1012  CA  ILE L 199      59.446  57.488  18.627
ATOM   1013  CA  SER L 200      62.525  57.792  16.241
ATOM   1014  CA  THR L 201      61.837  54.956  13.702
ATOM   1015  CA  PRO L 202      64.718  53.268  11.830
ATOM   1016  CA  GLU L 203      64.213  52.724   8.095
ATOM   1017  CA  ASN L 204      61.119  54.956   8.330
ATOM   1018  CA  VAL L 205      58.880  51.874   8.829
ATOM   1019  CA  PRO L 206      55.673  52.997  10.399
ATOM   1020  CA  ARG L 207      54.402  51.944  13.889
ATOM   1021  CA  LEU L 208      50.756  50.580  14.032
ATOM   1022  CA  PHE L 209      50.012  52.471  17.221
ATOM   1023  CA  ASP L 210      50.323  55.926  15.754
ATOM   1024  CA  LEU L 211      48.000  55.203  12.770
ATOM   1025  CA  VAL L 212      45.251  54.715  15.225
ATOM   1026  CA  LYS L 213      43.039  57.708  15.558
ATOM   1027  CA  PRO L 214      41.563  58.129  19.028
ATOM   1028  CA  LYS L 215      38.234  59.797  19.580
ATOM   1029  CA  ASN L 216      39.335  60.580  23.160
ATOM   1030  CA  PRO L 217      42.669  60.426  24.954
ATOM   1031  CA  LYS L 218      40.964  58.140  27.418
ATOM   1032  CA  PHE L 219      41.874  55.303  25.048
ATOM   1033  CA  SER L 220      45.181  56.424  23.949
ATOM   1034  CA  ASN L 221      46.835  54.493  26.668
ATOM   1035  CA  ALA L 222      44.896  51.253  25.938
ATOM   1036  CA  PHE L 223      45.927  51.368  22.389
ATOM   1037  CA  TYR L 224      49.436  51.649  23.513
ATOM   1038  CA  SER L 225      48.995  48.575  25.822
ATOM   1039  CA  VAL L 226      48.218  46.342  22.800
ATOM   1040  CA  LEU L 227      50.383  47.834  20.039
ATOM   1041  CA  ARG L 228      53.834  48.861  21.136
ATOM   1042  CA  ASP L 229      56.774  49.427  18.716
ATOM   1043  CA  THR L 230      54.843  47.018  16.564
ATOM   1044  CA  LEU L 231      56.222  47.811  13.127
ATOM   1045  CA  VAL L 232      54.509  47.389   9.824
ATOM   1046  CA  ALA L 233      56.852  45.786   7.194
ATOM   1047  CA  GLN L 234      55.765  43.417   4.358
ATOM   1048  CA  ASN L 235      57.676  40.764   2.337
ATOM   1049  CA  LEU L 236      60.052  39.729   5.022
ATOM   1050  CA  LYS L 237      62.259  42.628   5.793
ATOM   1051  CA  GLN L 238      61.324  41.610   9.214
ATOM   1052  CA  ALA L 239      63.837  38.929  10.305
ATOM   1053  CA  ASN L 240      66.583  41.551  10.468
ATOM   1054  CA  ASN L 241      64.663  44.375  12.180
ATOM   1055  CA  VAL L 242      62.453  42.287  14.494
ATOM   1056  CA  ALA L 243      64.396  39.218  15.823
ATOM   1057  CA  TYR L 244      67.224  41.469  16.734
ATOM   1058  CA  GLY L 245      68.211  45.033  16.670
ATOM   1059  CA  LYS L 246      69.199  46.669  19.894
ATOM   1060  CA  LYS L 247      65.524  46.525  21.060
ATOM   1061  CA  ARG L 248      63.672  43.341  19.944
ATOM   1062  CA  PHE L 249      60.385  44.107  18.174
ATOM   1063  CA  ARG L 250      57.100  42.634  17.214
ATOM   1064  CA  VAL L 251      56.464  43.202  13.563
ATOM   1065  CA  VAL L 252      53.503  42.890  11.208
ATOM   1066  CA  THR L 253      54.245  41.949   7.664
ATOM   1067  CA  VAL L 254      51.577  43.971   5.756
ATOM   1068  CA  ASP L 255      49.705  40.789   4.737
ATOM   1069  CA  GLY L 256      49.748  39.385   8.262
ATOM   1070  CA  LYS L 257      52.567  37.073   9.517
ATOM   1071  CA  LEU L 258      53.647  37.710  13.120
ATOM   1072  CA  ILE L 259      56.748  37.282  15.015
ATOM   1073  CA  ASP L 260      56.339  38.034  18.758
ATOM   1074  CA  ILE L 261      59.012  39.606  20.875
ATOM   1075  CA  SER L 262      59.582  36.312  22.553
ATOM   1076  CA  GLY L 263      61.328  34.579  19.737
ATOM   1077  CA  THR L 264      58.103  33.136  18.429
ATOM   1078  CA  MET L 265      57.688  32.902  14.631
ATOM   1079  CA  SER L 266      54.209  32.549  13.484
ATOM   1080  CA  GLY L 267      53.137  32.345   9.888
ATOM   1081  CA  GLY L 268      49.784  31.490   8.262
ATOM   1082  CA  GLY L 269      48.270  29.744   5.315
ATOM   1083  CA  ASN L 270      45.326  30.445   3.019
ATOM   1084  CA  HIS L 271      43.181  32.819   5.123
ATOM   1085  CA  VAL L 272      44.054  36.293   6.532
ATOM   1086  CA  ALA L 273      42.354  38.271   9.202
ATOM   1087  CA  LYS L 274      39.987  41.225   8.609
ATOM   1088  CA  GLY L 275      37.900  43.478  10.826
ATOM   1089  CA  LEU L 276      38.772  44.038  14.484
ATOM   1090  CA  MET L 277      39.164  47.665  13.794
ATOM   1091  CA  LYS L 278      37.038  50.442  12.382
ATOM   1092  CA  LEU L 279      38.102  50.276   8.687
ATOM   1093  CA  LYS L 280      25.619  45.530   2.609
ATOM   1094  CA  VAL L 281      23.942  47.629   5.367
ATOM   1095  CA  ASP L 282      21.725  45.836   7.853
ATOM   1096  CA  ASP L 283      21.074  49.182   9.524
ATOM   1097  CA  TYR L 284      17.306  48.649  10.152
ATOM   1098  CA  THR L 285      17.259  50.714  13.396
ATOM   1099  CA  PRO L 286      16.204  49.577  16.838
ATOM   1100  CA  GLU L 287      13.517  52.267  16.462
ATOM   1101  CA  GLU L 288      12.306  51.215  12.969
ATOM   1102  CA  VAL L 289      12.029  47.641  14.457
ATOM   1103  CA  ASP L 290      10.353  49.182  17.526
ATOM   1104  CA  LYS L 291       8.184  51.085  15.137
ATOM   1105  CA  ILE L 292       7.291  47.944  13.293
ATOM   1106  CA  GLU L 293       6.620  45.981  16.587
ATOM   1107  CA  ARG L 294       4.481  49.051  17.523
ATOM   1108  CA  GLU L 295       2.128  49.351  14.627
ATOM   1109  CA  LEU L 296       1.453  45.669  14.038
ATOM   1110  CA  SER L 297      -0.049  45.405  17.566
ATOM   1111  CA  GLU L 298      -2.542  48.110  16.564
ATOM   1112  CA  ARG L 299      -3.527  46.541  13.253
ATOM   1113  CA  GLU L 300      -3.905  43.216  15.136
ATOM   1114  CA  ASN L 301      -6.533  44.694  17.519
ATOM   1115  CA  ASN L 302      -8.402  47.003  15.075
ATOM   1116  CA  PHE L 303      -8.933  43.611  13.533
ATOM   1117  CA  ARG L 304     -10.208  41.866  16.704
ATOM   1118  CA  VAL L 305     -12.931  44.479  16.959
ATOM   1119  CA  ALA L 306     -13.724  45.068  13.313
ATOM   1120  CA  SER L 307     -14.107  41.318  13.091
ATOM   1121  CA  ASP L 308     -16.577  41.286  15.922
ATOM   1122  CA  THR L 309     -18.469  44.243  14.739
ATOM   1123  CA  VAL L 310     -19.164  42.738  11.369
ATOM   1124  CA  HIS L 311     -19.993  39.505  13.128
ATOM   1125  CA  GLU L 312     -22.687  41.210  15.230
ATOM   1126  CA  MET L 313     -23.830  42.875  12.022
ATOM   1127  CA  GLU L 314     -24.313  39.462  10.563
ATOM   1128  CA  GLU L 315     -26.073  38.061  13.519
ATOM   1129  CA  GLU L 316     -28.347  41.136  13.952
ATOM   1130  CA  LEU L 317     -29.352  40.937  10.307
ATOM   1131  CA  LYS L 318     -30.167  37.294  10.713
ATOM   1132  CA  LYS L 319     -32.820  38.138  13.343
ATOM   1133  CA  LEU L 320     -34.324  40.706  10.952
ATOM   1134  CA  ARG L 321     -34.078  38.003   8.267
ATOM   1135  CA  ASP L 322     -36.118  35.615  10.364
ATOM   1136  CA  HIS L 323     -39.010  37.955  10.968
ATOM   1137  CA  GLU L 324     -39.609  39.176   7.356
ATOM   1138  CA  PRO L 325     -41.323  35.717   6.619
ATOM   1139  CA  ASP L 326     -42.881  35.329  10.094
ATOM   1140  CA  LEU L 327     -44.636  38.890   9.909
ATOM   1141  CA  GLU L 328     -45.458  37.803   6.313
ATOM   1142  CA  SER L 329     -47.348  34.697   7.740
ATOM   1143  CA  GLN L 330     -49.312  36.927  10.096
ATOM   1144  CA  ILE L 331     -49.969  39.269   7.138
ATOM   1145  CA  SER L 332     -51.218  36.352   5.260
ATOM   1146  CA  LYS L 333     -53.497  34.926   8.049
ATOM   1147  CA  ALA L 334     -55.317  38.367   8.418
ATOM   1148  CA  GLU L 335     -55.969  38.843   4.672
ATOM   1149  CA  MET L 336     -56.931  35.264   4.446
ATOM   1150  CA  GLU L 337     -59.312  35.417   7.449
ATOM   1151  CA  ALA L 338     -60.518  38.902   6.447
ATOM   1152  CA  ASP L 339     -61.415  37.360   3.032
ATOM   1153  CA  SER L 340     -63.118  34.480   4.875
ATOM   1154  CA  LEU L 341     -65.056  37.070   6.886
ATOM   1155  CA  ALA L 342     -66.020  39.175   3.916
ATOM   1156  CA  SER L 343     -67.714  36.027   2.684
ATOM   1157  CA  GLU L 344     -69.603  35.506   5.977
ATOM   1158  CA  LEU L 345     -70.781  39.139   5.653
ATOM   1159  CA  THR L 346     -72.314  38.648   2.230
ATOM   1160  CA  LEU L 347     -74.008  35.420   3.452
ATOM   1161  CA  ALA L 348     -75.601  37.392   6.191
ATOM   1162  CA  GLU L 349     -76.855  40.336   4.135
ATOM   1163  CA  GLN L 350     -78.796  37.710   2.075
ATOM   1164  CA  GLN L 351     -80.324  36.206   5.177
ATOM   1165  CA  VAL L 352     -81.980  39.569   6.113
ATOM   1166  CA  LYS L 353     -83.571  39.736   2.663
ATOM   1167  CA  GLU L 354     -85.229  36.382   3.325
ATOM   1168  CA  ALA L 355     -86.772  36.903   6.735
ATOM   1169  CA  GLU L 356     -87.831  40.386   5.606
ATOM   1170  CA  MET L 357     -89.524  38.980   2.500
ATOM   1171  CA  ALA L 358     -91.132  36.198   4.565
ATOM   1172  CA  TYR L 359     -92.521  38.812   6.871
ATOM   1173  CA  VAL L 360     -93.828  41.275   4.195
ATOM   1174  CA  LYS L 361     -95.360  38.244   2.419
ATOM   1175  CA  ALA L 362     -97.264  37.186   5.584
ATOM   1176  CA  VAL L 363     -98.679  40.592   6.155
ATOM   1177  CA  SER L 364     -99.699  41.279   2.590
ATOM   1178  CA  ASP L 365    -101.458  37.874   2.594
ATOM   1179  CA  LYS L 366    -104.740  38.555   4.519
ATOM   1180  CA  ALA L 367    -106.899  36.194   2.455
ATOM   1181  CA  GLN L 368    -107.336  33.469   4.920
ATOM   1182  CA  LEU L 369    -107.048  36.219   7.560
ATOM   1183  CA  ASN L 370    -110.129  38.139   6.342
ATOM   1184  CA  VAL L 371    -111.858  34.763   5.842
ATOM   1185  CA  VAL L 372    -111.441  33.313   9.359
ATOM   1186  CA  MET L 373    -112.163  36.810  10.680
ATOM   1187  CA  LYS L 374    -115.794  36.807   9.414
ATOM   1188  CA  ASN L 375    -116.542  33.222  10.687
ATOM   1189  CA  LEU L 376    -115.538  34.412  14.192
ATOM   1190  CA  GLU L 377    -118.268  36.965  14.453
ATOM   1191  CA  ARG L 378    -120.640  34.989  12.213
ATOM   1192  CA  LEU L 379    -120.737  32.295  14.800
ATOM   1193  CA  ARG L 380    -120.888  34.882  17.693
ATOM   1194  CA  GLY L 381    -124.215  35.817  16.054
ATOM   1195  CA  GLU L 382    -125.347  32.436  14.685
ATOM   1196  CA  TYR L 383    -124.723  31.145  18.243
ATOM   1197  CA  ASN L 384    -126.603  34.270  19.487
ATOM   1198  CA  ASP L 385    -129.687  33.786  17.220
ATOM   1199  CA  LEU L 386    -129.426  29.877  17.152
TER
