# Supplementary material for: Modeling of DNA binding to the condensin hinge domain using molecular dynamics simulations guided by atomic force microscopy
Source: PLoS Comput Biol. 2021 Jul 30;17(7):e1009265. doi: 10.1371/journal.pcbi.1009265 (PMC8357123; doi:10.1371/journal.pcbi.1009265)
Supplement: S2 Data — (PDB) [file pcbi.1009265.s005.pdb]

ATOM      1 DS   DG  A   1    -122.293  67.267 -24.204
ATOM      2 DB   DG  A   1    -126.215  69.500 -26.111
ATOM      3 DP   DA  A   2    -122.761  63.255 -24.393
ATOM      4 DS   DA  A   2    -125.369  63.195 -26.555
ATOM      5 DB   DA  A   2    -126.711  67.577 -28.895
ATOM      6 DP   DT  A   3    -126.069  60.785 -27.886
ATOM      7 DS   DT  A   3    -128.771  62.402 -30.162
ATOM      8 DB   DT  A   3    -126.639  65.887 -32.097
ATOM      9 DP   DG  A   4    -130.130  59.599 -33.457
ATOM     10 DS   DG  A   4    -131.343  62.669 -35.617
ATOM     11 DB   DG  A   4    -128.020  66.343 -36.173
ATOM     12 DP   DT  A   5    -132.967  62.123 -38.431
ATOM     13 DS   DT  A   5    -132.065  65.681 -40.268
ATOM     14 DB   DT  A   5    -127.816  65.334 -39.494
ATOM     15 DP   DG  A   6    -132.995  65.290 -44.128
ATOM     16 DS   DG  A   6    -130.354  67.625 -45.544
ATOM     17 DB   DG  A   6    -125.871  66.759 -43.040
ATOM     18 DP   DT  A   7    -129.656  68.570 -48.921
ATOM     19 DS   DT  A   7    -126.314  69.942 -48.422
ATOM     20 DB   DT  A   7    -124.625  66.738 -46.460
ATOM     21 DP   DA  A   8    -124.625  70.797 -52.152
ATOM     22 DS   DA  A   8    -121.144  69.780 -51.069
ATOM     23 DB   DA  A   8    -121.513  65.468 -49.037
ATOM     24 DP   DG  A   9    -118.789  70.130 -54.031
ATOM     25 DS   DG  A   9    -116.543  67.844 -53.185
ATOM     26 DB   DG  A   9    -118.753  63.763 -51.512
ATOM     27 DP   DC  A  10    -114.193  67.521 -54.682
ATOM     28 DS   DC  A  10    -113.681  64.484 -53.481
ATOM     29 DB   DC  A  10    -117.210  62.446 -54.342
ATOM     30 DP   DT  A  11    -110.613  62.024 -54.475
ATOM     31 DS   DT  A  11    -112.073  58.734 -53.822
ATOM     32 DB   DT  A  11    -115.980  59.069 -56.248
ATOM     33 DP   DA  A  12    -109.845  55.456 -54.687
ATOM     34 DS   DA  A  12    -112.900  53.186 -55.668
ATOM     35 DB   DA  A  12    -115.337  55.730 -58.498
ATOM     36 DP   DC  A  13    -112.324  50.339 -56.434
ATOM     37 DS   DC  A  13    -115.607  49.852 -58.631
ATOM     38 DB   DC  A  13    -115.402  53.431 -61.354
ATOM     39 DP   DA  A  14    -116.571  46.259 -60.058
ATOM     40 DS   DA  A  14    -118.711  47.851 -62.773
ATOM     41 DB   DA  A  14    -116.602  51.688 -64.843
ATOM     42 DP   DC  A  15    -119.917  45.744 -64.476
ATOM     43 DS   DC  A  15    -120.693  48.320 -67.309
ATOM     44 DB   DC  A  15    -116.749  50.180 -67.975
ATOM     45 DP   DA  A  16    -122.452  47.106 -70.593
ATOM     46 DS   DA  A  16    -121.141  49.435 -72.866
ATOM     47 DB   DA  A  16    -116.605  50.062 -72.123
ATOM     48 DP   DT  A  17    -122.030  49.484 -76.464
ATOM     49 DS   DT  A  17    -118.748  51.867 -77.355
ATOM     50 DB   DT  A  17    -115.476  49.324 -75.745
ATOM     51 DP   DC  A  18    -118.539  52.455 -80.941
ATOM     52 DS   DC  A  18    -115.161  52.937 -81.008
ATOM     53 DB   DC  A  18    -113.810  49.236 -79.109
TER
ATOM     54 DS   DG  B   1    -104.926  47.475 -73.818
ATOM     55 DB   DG  B   1    -109.420  47.781 -76.076
ATOM     56 DP   DA  B   2    -103.082  50.421 -73.480
ATOM     57 DS   DA  B   2    -105.749  52.607 -74.424
ATOM     58 DB   DA  B   2    -110.060  50.343 -73.571
ATOM     59 DP   DT  B   3    -105.599  55.960 -72.914
ATOM     60 DS   DT  B   3    -109.547  56.525 -73.579
ATOM     61 DB   DT  B   3    -111.344  53.114 -71.601
ATOM     62 DP   DG  B   4    -110.645  60.143 -72.264
ATOM     63 DS   DG  B   4    -114.577  59.098 -72.055
ATOM     64 DB   DG  B   4    -115.337  55.172 -69.787
ATOM     65 DP   DT  B   5    -117.301  61.140 -71.481
ATOM     66 DS   DT  B   5    -119.363  58.804 -70.041
ATOM     67 DB   DT  B   5    -116.613  56.978 -67.079
ATOM     68 DP   DG  B   6    -122.909  60.778 -67.792
ATOM     69 DS   DG  B   6    -123.338  57.909 -65.819
ATOM     70 DB   DG  B   6    -119.040  56.806 -63.325
ATOM     71 DP   DT  B   7    -125.903  57.136 -64.141
ATOM     72 DS   DT  B   7    -124.433  54.744 -61.795
ATOM     73 DB   DT  B   7    -121.015  57.141 -60.557
ATOM     74 DP   DA  B   8    -126.774  52.995 -58.135
ATOM     75 DS   DA  B   8    -123.555  52.665 -55.881
ATOM     76 DB   DA  B   8    -121.116  56.870 -56.429
ATOM     77 DP   DG  B   9    -124.467  52.304 -52.321
ATOM     78 DS   DG  B   9    -120.784  53.990 -51.216
ATOM     79 DB   DG  B   9    -120.348  58.220 -52.710
ATOM     80 DP   DC  B  10    -119.356  53.022 -48.193
ATOM     81 DS   DC  B  10    -117.430  55.761 -48.035
ATOM     82 DB   DC  B  10    -119.922  58.834 -49.411
ATOM     83 DP   DT  B  11    -115.613  56.855 -44.502
ATOM     84 DS   DT  B  11    -115.352  60.551 -44.760
ATOM     85 DB   DT  B  11    -119.318  61.510 -45.459
ATOM     86 DP   DA  B  12    -113.840  62.763 -41.547
ATOM     87 DS   DA  B  12    -115.138  65.898 -42.477
ATOM     88 DB   DA  B  12    -119.435  65.177 -43.786
ATOM     89 DP   DC  B  13    -114.680  67.947 -40.673
ATOM     90 DS   DC  B  13    -117.643  69.760 -41.690
ATOM     91 DB   DC  B  13    -120.572  67.268 -41.226
ATOM     92 DP   DA  B  14    -118.426  73.544 -39.919
ATOM     93 DS   DA  B  14    -121.803  73.567 -40.648
ATOM     94 DB   DA  B  14    -123.559  69.354 -38.917
ATOM     95 DP   DC  B  15    -123.115  75.757 -39.993
ATOM     96 DS   DC  B  15    -126.241  74.127 -39.330
ATOM     97 DB   DC  B  15    -125.572  71.232 -36.755
ATOM     98 DP   DA  B  16    -129.878  76.583 -38.164
ATOM     99 DS   DA  B  16    -131.952  73.956 -36.485
ATOM    100 DB   DA  B  16    -128.514  70.977 -33.936
ATOM    101 DP   DT  B  17    -134.696  74.622 -34.665
ATOM    102 DS   DT  B  17    -134.358  71.653 -32.559
ATOM    103 DB   DT  B  17    -130.016  72.010 -30.858
ATOM    104 DP   DC  B  18    -137.580  70.756 -29.928
ATOM    105 DS   DC  B  18    -135.843  68.652 -27.666
ATOM    106 DB   DC  B  18    -131.589  70.317 -27.575
TER
ATOM    107 DS   DG  C   1     -16.647  84.990 -80.483
ATOM    108 DB   DG  C   1     -16.519  86.894 -76.271
ATOM    109 DP   DA  C   2     -15.523  81.851 -80.891
ATOM    110 DS   DA  C   2     -14.078  81.598 -76.961
ATOM    111 DB   DA  C   2     -16.629  83.954 -74.313
ATOM    112 DP   DT  C   3     -13.576  78.946 -75.725
ATOM    113 DS   DT  C   3     -13.975  80.381 -72.198
ATOM    114 DB   DT  C   3     -18.395  81.695 -72.270
ATOM    115 DP   DG  C   4     -13.322  77.674 -69.483
ATOM    116 DS   DG  C   4     -15.643  79.306 -66.991
ATOM    117 DB   DG  C   4     -20.178  80.696 -68.566
ATOM    118 DP   DT  C   5     -15.302  79.174 -63.949
ATOM    119 DS   DT  C   5     -19.028  80.444 -63.262
ATOM    120 DB   DT  C   5     -21.432  78.164 -66.524
ATOM    121 DP   DG  C   6     -20.775  78.955 -59.604
ATOM    122 DS   DG  C   6     -24.569  79.093 -60.789
ATOM    123 DB   DG  C   6     -25.438  76.929 -65.016
ATOM    124 DP   DT  C   7     -27.509  79.729 -58.892
ATOM    125 DS   DT  C   7     -30.104  79.354 -61.640
ATOM    126 DB   DT  C   7     -28.592  75.942 -63.265
ATOM    127 DP   DA  C   8     -34.520  78.859 -60.304
ATOM    128 DS   DA  C   8     -35.262  77.456 -63.369
ATOM    129 DB   DA  C   8     -32.064  74.108 -64.412
ATOM    130 DP   DG  C   9     -38.503  76.386 -63.597
ATOM    131 DS   DG  C   9     -37.759  73.586 -65.965
ATOM    132 DB   DG  C   9     -33.908  70.642 -63.874
ATOM    133 DP   DC  C  10     -40.231  72.035 -68.090
ATOM    134 DS   DC  C  10     -37.770  68.686 -68.328
ATOM    135 DB   DC  C  10     -36.297  68.295 -64.143
ATOM    136 DP   DT  C  11     -39.152  65.261 -69.881
ATOM    137 DS   DT  C  11     -36.929  62.846 -68.292
ATOM    138 DB   DT  C  11     -36.761  64.357 -63.960
ATOM    139 DP   DA  C  12     -37.399  58.714 -68.572
ATOM    140 DS   DA  C  12     -35.793  57.555 -65.348
ATOM    141 DB   DA  C  12     -36.917  60.606 -61.629
ATOM    142 DP   DC  C  13     -36.398  54.490 -64.884
ATOM    143 DS   DC  C  13     -35.566  54.787 -61.287
ATOM    144 DB   DC  C  13     -38.228  57.881 -59.791
ATOM    145 DP   DA  C  14     -35.317  51.573 -59.117
ATOM    146 DS   DA  C  14     -36.135  52.873 -56.066
ATOM    147 DB   DA  C  14     -40.198  55.866 -56.620
ATOM    148 DP   DC  C  15     -36.297  50.995 -53.465
ATOM    149 DS   DC  C  15     -38.125  53.411 -51.456
ATOM    150 DB   DC  C  15     -41.466  53.957 -54.089
ATOM    151 DP   DA  C  16     -38.967  52.979 -47.457
ATOM    152 DS   DA  C  16     -42.775  54.419 -47.390
ATOM    153 DB   DA  C  16     -44.810  52.988 -51.723
ATOM    154 DP   DT  C  17     -44.561  53.861 -45.161
ATOM    155 DS   DT  C  17     -47.300  54.839 -47.207
ATOM    156 DB   DT  C  17     -47.330  50.964 -50.208
ATOM    157 DP   DC  C  18     -50.089  55.615 -45.351
ATOM    158 DS   DC  C  18     -52.744  53.937 -47.945
ATOM    159 DB   DC  C  18     -50.886  50.442 -49.054
TER
ATOM    160 DS   DG  D   1     -50.322  46.266 -60.157
ATOM    161 DB   DG  D   1     -48.128  47.679 -56.292
ATOM    162 DP   DA  D   2     -51.950  49.102 -62.621
ATOM    163 DS   DA  D   2     -52.982  51.383 -59.678
ATOM    164 DB   DA  D   2     -50.113  50.542 -56.088
ATOM    165 DP   DT  D   3     -53.678  54.705 -60.168
ATOM    166 DS   DT  D   3     -52.761  55.695 -56.435
ATOM    167 DB   DT  D   3     -48.623  54.067 -55.986
ATOM    168 DP   DG  D   4     -52.527  60.141 -56.200
ATOM    169 DS   DG  D   4     -49.745  60.022 -53.691
ATOM    170 DB   DG  D   4     -46.112  57.282 -54.596
ATOM    171 DP   DT  D   5     -48.791  62.577 -51.759
ATOM    172 DS   DT  D   5     -45.244  61.640 -50.976
ATOM    173 DB   DT  D   5     -43.886  60.039 -55.189
ATOM    174 DP   DG  D   6     -42.325  64.882 -49.035
ATOM    175 DS   DG  D   6     -39.263  63.172 -50.582
ATOM    176 DB   DG  D   6     -39.710  61.280 -55.399
ATOM    177 DP   DT  D   7     -36.430  64.158 -50.002
ATOM    178 DS   DT  D   7     -34.223  62.058 -52.728
ATOM    179 DB   DT  D   7     -36.743  62.833 -56.176
ATOM    180 DP   DA  D   8     -29.692  63.026 -52.958
ATOM    181 DS   DA  D   8     -29.476  61.734 -56.327
ATOM    182 DB   DA  D   8     -33.580  63.443 -59.104
ATOM    183 DP   DG  D   9     -26.251  62.343 -58.355
ATOM    184 DS   DG  D   9     -27.956  62.118 -61.754
ATOM    185 DB   DG  D   9     -32.057  65.395 -62.042
ATOM    186 DP   DC  D  10     -25.891  61.937 -64.427
ATOM    187 DS   DC  D  10     -28.625  63.765 -66.810
ATOM    188 DB   DC  D  10     -29.937  66.957 -64.229
ATOM    189 DP   DT  D  11     -27.816  64.848 -70.375
ATOM    190 DS   DT  D  11     -30.250  67.228 -70.695
ATOM    191 DB   DT  D  11     -28.873  69.450 -67.416
ATOM    192 DP   DA  D  12     -30.584  69.439 -74.170
ATOM    193 DS   DA  D  12     -31.955  72.429 -72.640
ATOM    194 DB   DA  D  12     -29.392  73.687 -68.745
ATOM    195 DP   DC  D  13     -32.546  74.651 -74.487
ATOM    196 DS   DC  D  13     -32.019  77.323 -71.636
ATOM    197 DB   DC  D  13     -27.694  76.411 -70.014
ATOM    198 DP   DA  D  14     -32.595  81.527 -72.770
ATOM    199 DS   DA  D  14     -30.534  82.586 -69.789
ATOM    200 DB   DA  D  14     -26.500  80.272 -69.458
ATOM    201 DP   DC  D  15     -30.259  85.882 -69.377
ATOM    202 DS   DC  D  15     -27.575  85.598 -67.251
ATOM    203 DB   DC  D  15     -24.921  83.328 -69.385
ATOM    204 DP   DA  D  16     -25.955  89.127 -65.115
ATOM    205 DS   DA  D  16     -22.467  87.505 -64.983
ATOM    206 DB   DA  D  16     -21.372  85.566 -69.359
ATOM    207 DP   DT  D  17     -19.755  89.541 -63.876
ATOM    208 DS   DT  D  17     -16.870  87.636 -65.779
ATOM    209 DB   DT  D  17     -18.376  87.488 -69.926
ATOM    210 DP   DC  D  18     -13.749  89.136 -65.085
ATOM    211 DS   DC  D  18     -12.189  88.044 -68.440
ATOM    212 DB   DC  D  18     -14.972  88.798 -71.452
TER
ATOM    213 DS   DG  E   1       1.265   3.821  34.661
ATOM    214 DB   DG  E   1       3.198   4.732  39.170
ATOM    215 DP   DA  E   2      -0.886   6.666  33.323
ATOM    216 DS   DA  E   2       0.388   9.252  36.218
ATOM    217 DB   DA  E   2       4.168   7.969  38.335
ATOM    218 DP   DT  E   3       0.358  12.757  35.492
ATOM    219 DS   DT  E   3       3.154  13.501  37.716
ATOM    220 DB   DT  E   3       6.081  10.605  36.813
ATOM    221 DP   DG  E   4       4.517  17.463  37.132
ATOM    222 DS   DG  E   4       7.717  17.185  38.191
ATOM    223 DB   DG  E   4       9.678  13.210  36.532
ATOM    224 DP   DT  E   5      10.029  19.679  39.033
ATOM    225 DS   DT  E   5      13.095  17.203  38.501
ATOM    226 DB   DT  E   5      11.890  15.099  34.329
ATOM    227 DP   DG  E   6      16.915  19.121  38.758
ATOM    228 DS   DG  E   6      18.497  16.824  36.980
ATOM    229 DB   DG  E   6      16.337  15.117  33.176
ATOM    230 DP   DT  E   7      21.866  16.265  36.649
ATOM    231 DS   DT  E   7      22.084  14.272  33.135
ATOM    232 DB   DT  E   7      18.769  16.281  31.149
ATOM    233 DP   DA  E   8      26.037  14.501  31.287
ATOM    234 DS   DA  E   8      24.701  14.724  27.669
ATOM    235 DB   DA  E   8      20.777  17.228  27.651
ATOM    236 DP   DG  E   9      27.687  15.450  24.762
ATOM    237 DS   DG  E   9      25.308  15.840  22.105
ATOM    238 DB   DG  E   9      21.740  18.749  23.904
ATOM    239 DP   DC  E  10      26.097  15.582  19.072
ATOM    240 DS   DC  E  10      23.239  17.802  18.379
ATOM    241 DB   DC  E  10      23.035  20.401  21.379
ATOM    242 DP   DT  E  11      22.053  19.870  14.567
ATOM    243 DS   DT  E  11      21.136  23.135  15.551
ATOM    244 DB   DT  E  11      23.648  23.859  19.399
ATOM    245 DP   DA  E  12      21.475  26.355  12.342
ATOM    246 DS   DA  E  12      21.051  29.114  15.273
ATOM    247 DB   DA  E  12      24.086  27.899  18.930
ATOM    248 DP   DC  E  13      21.283  32.562  14.220
ATOM    249 DS   DC  E  13      22.617  33.845  16.991
ATOM    250 DB   DC  E  13      25.575  30.946  18.256
ATOM    251 DP   DA  E  14      23.599  38.087  17.543
ATOM    252 DS   DA  E  14      26.362  37.865  19.953
ATOM    253 DB   DA  E  14      28.655  34.228  18.937
ATOM    254 DP   DC  E  15      27.957  40.440  20.546
ATOM    255 DS   DC  E  15      30.945  38.719  21.396
ATOM    256 DB   DC  E  15      31.548  35.965  18.144
ATOM    257 DP   DA  E  16      34.867  40.678  22.758
ATOM    258 DS   DA  E  16      36.985  38.063  21.930
ATOM    259 DB   DA  E  16      35.652  36.401  17.566
ATOM    260 DP   DT  E  17      40.637  38.549  22.194
ATOM    261 DS   DT  E  17      41.186  35.582  19.744
ATOM    262 DB   DT  E  17      38.984  37.279  16.586
ATOM    263 DP   DC  E  18      44.862  34.854  19.239
ATOM    264 DS   DC  E  18      44.551  34.309  15.107
ATOM    265 DB   DC  E  18      41.962  37.299  14.081
TER
ATOM    266 DS   DG  F   1      35.743  37.997   5.920
ATOM    267 DB   DG  F   1      38.154  38.475  10.370
ATOM    268 DP   DA  F   2      35.640  34.198   4.599
ATOM    269 DS   DA  F   2      37.524  32.431   7.662
ATOM    270 DB   DA  F   2      37.416  35.137  11.570
ATOM    271 DP   DT  F   3      36.943  29.011   8.286
ATOM    272 DS   DT  F   3      38.413  29.682  11.947
ATOM    273 DB   DT  F   3      35.283  32.561  13.160
ATOM    274 DP   DG  F   4      38.755  25.996  14.534
ATOM    275 DS   DG  F   4      38.028  27.847  18.019
ATOM    276 DB   DG  F   4      34.359  31.076  17.046
ATOM    277 DP   DT  F   5      37.903  26.508  21.112
ATOM    278 DS   DT  F   5      35.694  29.287  22.865
ATOM    279 DB   DT  F   5      32.289  29.629  19.689
ATOM    280 DP   DG  F   6      34.569  27.806  26.981
ATOM    281 DS   DG  F   6      31.355  29.443  26.915
ATOM    282 DB   DG  F   6      28.901  29.842  22.391
ATOM    283 DP   DT  F   7      29.386  29.545  29.275
ATOM    284 DS   DT  F   7      26.242  30.826  27.216
ATOM    285 DB   DT  F   7      26.282  28.139  24.192
ATOM    286 DP   DA  F   8      22.649  31.163  29.272
ATOM    287 DS   DA  F   8      20.281  30.735  26.024
ATOM    288 DB   DA  F   8      22.203  26.982  23.994
ATOM    289 DP   DG  F   9      16.562  29.816  26.925
ATOM    290 DS   DG  F   9      16.091  27.644  24.312
ATOM    291 DB   DG  F   9      19.827  23.850  24.062
ATOM    292 DP   DC  F  10      12.641  26.495  23.887
ATOM    293 DS   DC  F  10      13.788  23.152  21.816
ATOM    294 DB   DC  F  10      17.128  21.698  24.690
ATOM    295 DP   DT  F  11      11.293  20.455  21.008
ATOM    296 DS   DT  F  11      13.830  17.232  21.086
ATOM    297 DB   DT  F  11      15.472  17.989  25.111
ATOM    298 DP   DA  F  12      12.645  13.514  20.638
ATOM    299 DS   DA  F  12      14.960  11.888  22.946
ATOM    300 DB   DA  F  12      15.269  14.243  26.912
ATOM    301 DP   DC  F  13      14.267   8.666  23.354
ATOM    302 DS   DC  F  13      16.066   8.382  26.547
ATOM    303 DB   DC  F  13      14.575  11.333  28.971
ATOM    304 DP   DA  F  14      16.329   4.490  28.957
ATOM    305 DS   DA  F  14      16.881   5.910  32.116
ATOM    306 DB   DA  F  14      13.251   9.575  32.745
ATOM    307 DP   DC  F  15      16.871   3.982  34.115
ATOM    308 DS   DC  F  15      16.145   6.701  36.986
ATOM    309 DB   DC  F  15      12.361   8.445  35.994
ATOM    310 DP   DA  F  16      17.238   6.012  41.462
ATOM    311 DS   DA  F  16      14.358   8.494  42.877
ATOM    312 DB   DA  F  16      10.449   8.125  39.647
ATOM    313 DP   DT  F  17      13.567   8.541  45.663
ATOM    314 DS   DT  F  17      10.276   9.957  45.067
ATOM    315 DB   DT  F  17       8.650   7.291  42.507
ATOM    316 DP   DC  F  18       8.325  10.723  48.304
ATOM    317 DS   DC  F  18       4.770  10.172  46.584
ATOM    318 DB   DC  F  18       5.003   6.649  43.937
TER
ATOM    319 DS   DG  G   1      61.441  27.006  64.062
ATOM    320 DB   DG  G   1      59.009  31.055  64.615
ATOM    321 DP   DA  G   2      61.564  25.542  60.765
ATOM    322 DS   DA  G   2      58.652  27.615  59.507
ATOM    323 DB   DA  G   2      59.535  32.307  61.089
ATOM    324 DP   DT  G   3      57.526  27.454  56.217
ATOM    325 DS   DT  G   3      55.780  31.191  56.785
ATOM    326 DB   DT  G   3      59.749  33.481  57.691
ATOM    327 DP   DG  G   4      53.610  32.512  53.396
ATOM    328 DS   DG  G   4      54.085  36.469  54.380
ATOM    329 DB   DG  G   4      58.854  37.155  55.272
ATOM    330 DP   DT  G   5      53.144  38.807  52.713
ATOM    331 DS   DT  G   5      56.081  41.350  53.472
ATOM    332 DB   DT  G   5      59.304  39.077  52.414
ATOM    333 DP   DG  G   6      55.372  44.591  51.198
ATOM    334 DS   DG  G   6      59.342  45.779  50.893
ATOM    335 DB   DG  G   6      62.331  41.545  50.497
ATOM    336 DP   DT  G   7      60.573  48.434  49.128
ATOM    337 DS   DT  G   7      63.978  47.874  50.086
ATOM    338 DB   DT  G   7      63.896  43.889  48.462
ATOM    339 DP   DA  G   8      66.587  50.431  47.852
ATOM    340 DS   DA  G   8      69.317  47.863  47.438
ATOM    341 DB   DA  G   8      66.622  43.986  45.335
ATOM    342 DP   DG  G   9      72.208  48.987  45.300
ATOM    343 DS   DG  G   9      72.858  45.942  43.368
ATOM    344 DB   DG  G   9      68.887  43.658  42.160
ATOM    345 DP   DC  G  10      75.175  45.638  41.510
ATOM    346 DS   DC  G  10      73.377  43.567  39.472
ATOM    347 DB   DC  G  10      69.572  45.205  39.192
ATOM    348 DP   DT  G  11      74.664  42.649  36.049
ATOM    349 DS   DT  G  11      71.066  41.779  34.236
ATOM    350 DB   DT  G  11      68.402  45.353  35.516
ATOM    351 DP   DA  G  12      71.301  41.130  30.517
ATOM    352 DS   DA  G  12      67.910  41.771  29.673
ATOM    353 DB   DA  G  12      66.932  45.926  31.658
ATOM    354 DP   DC  G  13      67.114  41.639  26.617
ATOM    355 DS   DC  G  13      64.079  43.878  27.125
ATOM    356 DB   DC  G  13      65.769  47.527  28.801
ATOM    357 DP   DA  G  14      61.474  44.576  24.187
ATOM    358 DS   DA  G  14      60.413  48.460  25.764
ATOM    359 DB   DA  G  14      64.120  50.757  26.222
ATOM    360 DP   DC  G  15      58.350  49.791  24.278
ATOM    361 DS   DC  G  15      59.655  53.566  25.446
ATOM    362 DB   DC  G  15      63.302  53.893  24.026
ATOM    363 DP   DA  G  16      57.293  56.998  24.745
ATOM    364 DS   DA  G  16      60.430  59.469  25.420
ATOM    365 DB   DA  G  16      64.546  57.573  22.945
ATOM    366 DP   DT  G  17      60.089  62.748  24.886
ATOM    367 DS   DT  G  17      63.629  63.091  24.959
ATOM    368 DB   DT  G  17      64.813  60.881  21.980
ATOM    369 DP   DC  G  18      64.577  67.181  24.982
ATOM    370 DS   DC  G  18      67.743  66.271  23.700
ATOM    371 DB   DC  G  18      67.055  63.884  20.552
TER
ATOM    372 DS   DG  H   1      72.724  58.492  14.277
ATOM    373 DB   DG  H   1      69.424  60.053  17.273
ATOM    374 DP   DA  H   2      75.437  55.997  16.003
ATOM    375 DS   DA  H   2      74.760  57.077  19.362
ATOM    376 DB   DA  H   2      69.544  57.846  20.034
ATOM    377 DP   DT  H   3      76.134  55.525  21.852
ATOM    378 DS   DT  H   3      73.856  57.303  23.990
ATOM    379 DB   DT  H   3      70.296  55.835  23.074
ATOM    380 DP   DG  H   4      74.630  57.404  28.787
ATOM    381 DS   DG  H   4      71.177  58.176  29.198
ATOM    382 DB   DG  H   4      68.250  55.164  26.652
ATOM    383 DP   DT  H   5      69.846  59.501  31.964
ATOM    384 DS   DT  H   5      66.150  58.473  31.327
ATOM    385 DB   DT  H   5      67.039  54.179  29.834
ATOM    386 DP   DG  H   6      63.470  58.149  35.308
ATOM    387 DS   DG  H   6      61.694  54.993  34.342
ATOM    388 DB   DG  H   6      64.574  51.684  32.348
ATOM    389 DP   DT  H   7      59.407  53.840  35.992
ATOM    390 DS   DT  H   7      59.418  50.496  34.333
ATOM    391 DB   DT  H   7      63.659  49.503  34.764
ATOM    392 DP   DA  H   8      56.661  47.637  36.461
ATOM    393 DS   DA  H   8      58.450  44.797  35.838
ATOM    394 DB   DA  H   8      62.996  45.973  36.791
ATOM    395 DP   DG  H   9      57.367  41.882  37.231
ATOM    396 DS   DG  H   9      60.765  39.989  37.031
ATOM    397 DB   DG  H   9      64.445  43.211  38.938
ATOM    398 DP   DC  H  10      61.014  36.372  37.885
ATOM    399 DS   DC  H  10      64.833  36.507  38.729
ATOM    400 DB   DC  H  10      65.050  40.175  40.199
ATOM    401 DP   DT  H  11      67.131  33.349  40.676
ATOM    402 DS   DT  H  11      69.503  35.847  42.578
ATOM    403 DB   DT  H  11      66.658  38.447  43.812
ATOM    404 DP   DA  H  12      72.030  34.529  45.538
ATOM    405 DS   DA  H  12      71.912  37.377  47.620
ATOM    406 DB   DA  H  12      67.556  39.606  47.579
ATOM    407 DP   DC  H  13      73.320  37.186  50.639
ATOM    408 DS   DC  H  13      71.282  39.560  52.354
ATOM    409 DB   DC  H  13      67.195  38.951  51.140
ATOM    410 DP   DA  H  14      72.103  40.549  56.750
ATOM    411 DS   DA  H  14      68.878  41.659  57.505
ATOM    412 DB   DA  H  14      65.362  38.895  55.117
ATOM    413 DP   DC  H  15      68.170  42.629  60.160
ATOM    414 DS   DC  H  15      64.731  42.872  59.781
ATOM    415 DB   DC  H  15      63.715  39.107  58.045
ATOM    416 DP   DA  H  16      62.258  44.616  62.802
ATOM    417 DS   DA  H  16      59.482  43.195  61.457
ATOM    418 DB   DA  H  16      60.447  38.727  60.475
ATOM    419 DP   DT  H  17      56.589  43.518  62.592
ATOM    420 DS   DT  H  17      55.386  40.273  60.661
ATOM    421 DB   DT  H  17      57.833  37.481  62.749
ATOM    422 DP   DC  H  18      51.857  39.619  61.125
ATOM    423 DS   DC  H  18      52.443  36.470  59.941
ATOM    424 DB   DC  H  18      54.967  34.846  63.405
TER
ATOM    425 DS   DG  I   1      71.090 -65.768   3.531
ATOM    426 DB   DG  I   1      68.681 -62.460   6.256
ATOM    427 DP   DA  I   2      69.461 -66.520   0.280
ATOM    428 DS   DA  I   2      65.979 -64.724   1.376
ATOM    429 DB   DA  I   2      66.980 -60.923   3.548
ATOM    430 DP   DT  I   3      63.811 -64.063  -1.247
ATOM    431 DS   DT  I   3      61.987 -61.869   0.668
ATOM    432 DB   DT  I   3      65.129 -58.641   1.066
ATOM    433 DP   DG  I   4      58.740 -60.476  -1.330
ATOM    434 DS   DG  I   4      58.951 -57.524   0.889
ATOM    435 DB   DG  I   4      63.010 -54.933   0.370
ATOM    436 DP   DT  I   5      56.477 -55.509   1.238
ATOM    437 DS   DT  I   5      58.387 -52.905   2.770
ATOM    438 DB   DT  I   5      61.145 -51.918  -0.613
ATOM    439 DP   DG  I   6      55.854 -49.833   4.122
ATOM    440 DS   DG  I   6      58.034 -47.047   3.663
ATOM    441 DB   DG  I   6      60.801 -47.272  -0.085
ATOM    442 DP   DT  I   7      57.124 -43.835   4.721
ATOM    443 DS   DT  I   7      60.399 -41.931   2.952
ATOM    444 DB   DT  I   7      60.200 -44.004  -0.584
ATOM    445 DP   DA  I   8      60.981 -37.859   2.950
ATOM    446 DS   DA  I   8      63.228 -37.451  -0.548
ATOM    447 DB   DA  I   8      60.859 -39.849  -3.985
ATOM    448 DP   DG  I   9      64.012 -33.584  -1.953
ATOM    449 DS   DG  I   9      64.026 -34.621  -5.650
ATOM    450 DB   DG  I   9      59.977 -37.462  -6.835
ATOM    451 DP   DC  I  10      65.222 -32.890  -7.924
ATOM    452 DS   DC  I  10      63.228 -34.301 -10.569
ATOM    453 DB   DC  I  10      59.877 -34.973  -9.029
ATOM    454 DP   DT  I  11      63.169 -32.590 -13.829
ATOM    455 DS   DT  I  11      59.910 -33.664 -14.777
ATOM    456 DB   DT  I  11      57.582 -32.471 -11.297
ATOM    457 DP   DA  I  12      58.523 -32.321 -18.742
ATOM    458 DS   DA  I  12      54.412 -32.418 -18.141
ATOM    459 DB   DA  I  12      53.814 -30.825 -13.570
ATOM    460 DP   DC  I  13      52.404 -30.980 -20.490
ATOM    461 DS   DC  I  13      49.435 -30.400 -17.646
ATOM    462 DB   DC  I  13      51.728 -28.242 -14.060
ATOM    463 DP   DA  I  14      45.971 -28.642 -18.522
ATOM    464 DS   DA  I  14      45.019 -27.307 -14.707
ATOM    465 DB   DA  I  14      49.191 -25.295 -12.699
ATOM    466 DP   DC  I  15      42.470 -25.747 -14.250
ATOM    467 DS   DC  I  15      44.196 -23.800 -11.321
ATOM    468 DB   DC  I  15      47.730 -22.246 -12.717
ATOM    469 DP   DA  I  16      41.785 -20.824  -8.755
ATOM    470 DS   DA  I  16      44.919 -18.430  -8.230
ATOM    471 DB   DA  I  16      47.941 -18.203 -12.049
ATOM    472 DP   DT  I  17      44.613 -15.415  -6.240
ATOM    473 DS   DT  I  17      47.815 -14.497  -7.130
ATOM    474 DB   DT  I  17      47.571 -14.806 -11.214
ATOM    475 DP   DC  I  18      48.782 -11.531  -5.991
ATOM    476 DS   DC  I  18      51.384 -11.068  -8.209
ATOM    477 DB   DC  I  18      49.208 -11.393 -12.343
TER
ATOM    478 DS   DG  J   1      52.353 -13.028 -22.056
ATOM    479 DB   DG  J   1      50.371 -12.371 -17.955
ATOM    480 DP   DA  J   2      55.464 -14.486 -21.828
ATOM    481 DS   DA  J   2      55.729 -13.982 -18.215
ATOM    482 DB   DA  J   2      51.406 -14.877 -15.652
ATOM    483 DP   DT  J   3      58.122 -15.554 -16.855
ATOM    484 DS   DT  J   3      56.799 -15.561 -13.689
ATOM    485 DB   DT  J   3      53.313 -17.691 -14.045
ATOM    486 DP   DG  J   4      59.362 -17.357 -10.500
ATOM    487 DS   DG  J   4      56.161 -18.434  -8.035
ATOM    488 DB   DG  J   4      52.533 -20.480 -10.772
ATOM    489 DP   DT  J   5      56.397 -20.347  -4.871
ATOM    490 DS   DT  J   5      52.809 -21.809  -4.905
ATOM    491 DB   DT  J   5      53.150 -23.466  -9.027
ATOM    492 DP   DG  J   6      52.352 -24.918  -1.827
ATOM    493 DS   DG  J   6      49.983 -27.173  -4.139
ATOM    494 DB   DG  J   6      52.013 -27.631  -8.589
ATOM    495 DP   DT  J   7      48.261 -29.936  -3.107
ATOM    496 DS   DT  J   7      47.853 -31.653  -6.599
ATOM    497 DB   DT  J   7      51.439 -31.233  -8.123
ATOM    498 DP   DA  J   8      46.355 -35.782  -6.466
ATOM    499 DS   DA  J   8      48.202 -37.196  -9.604
ATOM    500 DB   DA  J   8      52.618 -35.069  -9.508
ATOM    501 DP   DG  J   9      48.246 -40.759 -10.045
ATOM    502 DS   DG  J   9      51.766 -41.201 -11.851
ATOM    503 DB   DG  J   9      55.324 -38.076  -9.489
ATOM    504 DP   DC  J  10      52.798 -44.429 -13.337
ATOM    505 DS   DC  J  10      56.442 -43.365 -13.253
ATOM    506 DB   DC  J  10      56.802 -41.301  -9.243
ATOM    507 DP   DT  J  11      59.334 -46.127 -13.923
ATOM    508 DS   DT  J  11      61.881 -44.022 -11.931
ATOM    509 DB   DT  J  11      59.667 -43.819  -8.024
ATOM    510 DP   DA  J  12      65.735 -45.509 -11.573
ATOM    511 DS   DA  J  12      66.524 -43.816  -8.745
ATOM    512 DB   DA  J  12      63.169 -45.012  -5.429
ATOM    513 DP   DC  J  13      69.262 -44.301  -7.861
ATOM    514 DS   DC  J  13      68.512 -44.346  -3.986
ATOM    515 DB   DC  J  13      65.224 -47.049  -3.409
ATOM    516 DP   DA  J  14      71.885 -45.314  -1.793
ATOM    517 DS   DA  J  14      69.637 -46.524   1.143
ATOM    518 DB   DA  J  14      66.679 -49.863  -0.614
ATOM    519 DP   DC  J  15      71.107 -47.635   3.357
ATOM    520 DS   DC  J  15      68.352 -48.945   4.610
ATOM    521 DB   DC  J  15      67.408 -52.220   1.860
ATOM    522 DP   DA  J  16      67.941 -49.619   8.637
ATOM    523 DS   DA  J  16      65.215 -51.433   8.448
ATOM    524 DB   DA  J  16      66.063 -54.910   5.262
ATOM    525 DP   DT  J  17      63.629 -52.778  11.122
ATOM    526 DS   DT  J  17      62.064 -55.040   9.110
ATOM    527 DB   DT  J  17      65.608 -57.139   7.961
ATOM    528 DP   DC  J  18      60.040 -57.331  10.858
ATOM    529 DS   DC  J  18      60.395 -59.534   8.475
ATOM    530 DB   DC  J  18      64.168 -60.769   8.928
TER
ATOM    531  CA  LYS K   1      62.381 -48.006  13.608
ATOM    532  CA  GLN K   2      61.987 -46.204  10.210
ATOM    533  CA  CYS K   3      58.432 -45.452  11.354
ATOM    534  CA  GLN K   4      59.269 -43.333  14.587
ATOM    535  CA  GLU K   5      62.164 -41.682  12.672
ATOM    536  CA  THR K   6      60.574 -40.476   9.400
ATOM    537  CA  CYS K   7      57.988 -38.859  11.702
ATOM    538  CA  ASP K   8      60.450 -37.256  14.152
ATOM    539  CA  LYS K   9      62.636 -35.718  11.424
ATOM    540  CA  LEU K  10      59.568 -33.943   9.869
ATOM    541  CA  ARG K  11      58.358 -33.259  13.419
ATOM    542  CA  ALA K  12      61.705 -31.884  14.431
ATOM    543  CA  ARG K  13      62.182 -30.420  11.010
ATOM    544  CA  LEU K  14      59.558 -27.871  11.888
ATOM    545  CA  VAL K  15      61.312 -26.604  15.055
ATOM    546  CA  GLU K  16      64.538 -26.161  13.036
ATOM    547  CA  TYR K  17      62.582 -24.058  10.583
ATOM    548  CA  GLY K  18      60.787 -21.749  13.158
ATOM    549  CA  PHE K  19      57.070 -22.870  12.650
ATOM    550  CA  ASP K  20      54.772 -23.409  15.637
ATOM    551  CA  PRO K  21      51.088 -24.526  15.647
ATOM    552  CA  SER K  22      50.455 -23.566  19.254
ATOM    553  CA  ARG K  23      51.616 -19.929  18.664
ATOM    554  CA  ILE K  24      49.743 -18.887  15.620
ATOM    555  CA  LYS K  25      46.699 -20.526  17.266
ATOM    556  CA  ASP K  26      46.994 -18.481  20.493
ATOM    557  CA  LEU K  27      47.201 -15.214  18.528
ATOM    558  CA  LYS K  28      44.029 -15.543  16.470
ATOM    559  CA  GLN K  29      42.230 -15.753  19.750
ATOM    560  CA  ARG K  30      43.449 -12.373  20.777
ATOM    561  CA  GLU K  31      43.121 -10.376  17.520
ATOM    562  CA  ASP K  32      39.503 -11.481  17.286
ATOM    563  CA  LYS K  33      38.756  -9.678  20.467
ATOM    564  CA  LEU K  34      40.915  -6.624  19.681
ATOM    565  CA  LYS K  35      39.075  -5.703  16.476
ATOM    566  CA  SER K  36      35.874  -5.919  18.518
ATOM    567  CA  HIS K  37      37.253  -3.922  21.343
ATOM    568  CA  TYR K  38      38.734  -1.312  19.054
ATOM    569  CA  TYR K  39      35.430  -0.947  17.256
ATOM    570  CA  GLN K  40      33.434  -1.030  20.481
ATOM    571  CA  THR K  41      35.477   1.544  22.203
ATOM    572  CA  CYS K  42      35.655   3.760  19.063
ATOM    573  CA  LYS K  43      31.871   3.303  18.259
ATOM    574  CA  ASN K  44      31.185   4.438  21.930
ATOM    575  CA  SER K  45      33.308   7.586  21.357
ATOM    576  CA  GLU K  46      32.130   8.966  18.007
ATOM    577  CA  TYR K  47      29.878  11.524  19.681
ATOM    578  CA  LEU K  48      32.831  13.115  21.135
ATOM    579  CA  LYS K  49      34.981  13.347  17.959
ATOM    580  CA  ARG K  50      32.355  15.805  16.590
ATOM    581  CA  ARG K  51      32.893  18.487  19.289
ATOM    582  CA  VAL K  52      36.730  18.521  19.366
ATOM    583  CA  THR K  53      37.549  19.355  15.780
ATOM    584  CA  ASN K  54      40.318  21.898  15.479
ATOM    585  CA  LEU K  55      42.677  19.535  17.195
ATOM    586  CA  GLU K  56      43.994  18.492  13.892
ATOM    587  CA  PHE K  57      46.946  20.224  12.190
ATOM    588  CA  ASN K  58      47.620  19.390   8.504
ATOM    589  CA  TYR K  59      50.134  21.621   6.686
ATOM    590  CA  THR K  60      52.315  20.893   3.542
ATOM    591  CA  LYS K  61      55.953  20.164   4.430
ATOM    592  CA  PRO K  62      57.761  23.305   3.337
ATOM    593  CA  TYR K  63      61.152  21.723   2.541
ATOM    594  CA  PRO K  64      62.424  17.977   2.268
ATOM    595  CA  ASN K  65      64.867  18.687   5.130
ATOM    596  CA  PHE K  66      62.323  20.608   7.140
ATOM    597  CA  GLU K  67      62.192  19.263  10.682
ATOM    598  CA  ALA K  68      58.508  18.112  11.181
ATOM    599  CA  SER K  69      59.486  16.746  14.461
ATOM    600  CA  PHE K  70      59.888  20.301  15.725
ATOM    601  CA  VAL K  71      56.172  20.846  15.820
ATOM    602  CA  HIS K  72      54.663  19.465  18.878
ATOM    603  CA  GLY K  73      51.066  20.319  18.367
ATOM    604  CA  VAL K  74      48.426  22.601  19.816
ATOM    605  CA  VAL K  75      48.403  23.244  23.570
ATOM    606  CA  GLY K  76      44.837  21.995  23.780
ATOM    607  CA  GLN K  77      45.960  18.387  23.257
ATOM    608  CA  LEU K  78      49.164  18.852  25.138
ATOM    609  CA  PHE K  79      48.092  18.989  28.895
ATOM    610  CA  GLN K  80      45.557  16.966  30.971
ATOM    611  CA  ILE K  81      43.590  17.863  34.108
ATOM    612  CA  ASP K  82      43.704  15.763  37.305
ATOM    613  CA  ASN K  83      40.181  14.925  38.654
ATOM    614  CA  ASP K  84      40.748  16.925  41.853
ATOM    615  CA  ASN K  85      41.148  19.889  39.640
ATOM    616  CA  ILE K  86      38.409  19.467  37.131
ATOM    617  CA  ARG K  87      36.081  21.588  39.060
ATOM    618  CA  TYR K  88      38.154  24.532  37.952
ATOM    619  CA  ALA K  89      37.909  23.805  34.180
ATOM    620  CA  THR K  90      35.749  26.890  33.619
ATOM    621  CA  ALA K  91      38.533  28.854  35.407
ATOM    622  CA  LEU K  92      41.350  27.447  33.314
ATOM    623  CA  GLN K  93      39.273  27.865  30.212
ATOM    624  CA  THR K  94      38.754  31.648  30.796
ATOM    625  CA  CYS K  95      42.514  31.955  31.542
ATOM    626  CA  ALA K  96      43.338  30.195  28.302
ATOM    627  CA  GLY K  97      40.688  31.581  25.917
ATOM    628  CA  GLY K  98      41.772  31.140  22.283
ATOM    629  CA  ARG K  99      45.207  30.011  23.121
ATOM    630  CA  LEU K 100      43.770  26.487  23.256
ATOM    631  CA  PHE K 101      44.234  26.123  19.489
ATOM    632  CA  ASN K 102      47.527  27.758  19.214
ATOM    633  CA  VAL K 103      50.212  25.689  17.328
ATOM    634  CA  VAL K 104      53.461  25.012  19.298
ATOM    635  CA  VAL K 105      56.605  25.261  17.229
ATOM    636  CA  GLN K 106      60.246  24.509  18.190
ATOM    637  CA  ASP K 107      61.807  27.728  16.955
ATOM    638  CA  SER K 108      60.761  31.000  15.353
ATOM    639  CA  GLN K 109      61.917  29.911  11.929
ATOM    640  CA  THR K 110      59.571  26.948  11.870
ATOM    641  CA  ALA K 111      56.697  29.456  12.531
ATOM    642  CA  THR K 112      57.784  31.667   9.568
ATOM    643  CA  GLN K 113      58.188  28.591   7.354
ATOM    644  CA  LEU K 114      54.623  27.461   8.189
ATOM    645  CA  LEU K 115      53.304  30.927   7.464
ATOM    646  CA  GLU K 116      54.738  31.314   3.926
ATOM    647  CA  ARG K 117      55.480  27.923   2.352
ATOM    648  CA  GLY K 118      52.968  25.829   4.274
ATOM    649  CA  ARG K 119      49.601  26.825   2.460
ATOM    650  CA  LEU K 120      47.547  27.546   5.519
ATOM    651  CA  ARG K 121      43.913  26.507   4.884
ATOM    652  CA  LYS K 122      42.587  28.827   7.540
ATOM    653  CA  ARG K 123      44.188  31.452   9.619
ATOM    654  CA  VAL K 124      46.415  30.128  12.476
ATOM    655  CA  THR K 125      48.236  31.362  15.675
ATOM    656  CA  ILE K 126      51.812  30.318  16.484
ATOM    657  CA  ILE K 127      53.662  30.376  19.707
ATOM    658  CA  PRO K 128      57.334  29.821  19.033
ATOM    659  CA  LEU K 129      59.065  28.225  21.990
ATOM    660  CA  ASP K 130      62.284  30.277  21.454
ATOM    661  CA  LYS K 131      60.653  33.668  21.427
ATOM    662  CA  ILE K 132      58.038  33.719  24.204
ATOM    663  CA  TYR K 133      58.239  36.276  26.976
ATOM    664  CA  THR K 134      55.810  37.175  29.923
ATOM    665  CA  ARG K 135      56.312  39.173  33.062
ATOM    666  CA  PRO K 136      56.785  36.349  35.613
ATOM    667  CA  ILE K 137      54.179  36.285  38.395
ATOM    668  CA  SER K 138      56.427  35.729  41.529
ATOM    669  CA  SER K 139      56.153  33.066  44.265
ATOM    670  CA  GLN K 140      56.182  35.773  46.905
ATOM    671  CA  VAL K 141      53.403  37.881  45.336
ATOM    672  CA  LEU K 142      51.085  34.861  44.955
ATOM    673  CA  ASP K 143      52.196  33.881  48.429
ATOM    674  CA  LEU K 144      51.033  37.224  49.803
ATOM    675  CA  ALA K 145      47.769  37.009  47.977
ATOM    676  CA  LYS K 146      46.929  33.852  49.836
ATOM    677  CA  LYS K 147      47.240  35.415  53.278
ATOM    678  CA  ILE K 148      45.050  38.365  52.292
ATOM    679  CA  ALA K 149      42.512  35.790  51.184
ATOM    680  CA  PRO K 150      43.323  32.215  52.462
ATOM    681  CA  GLY K 151      42.554  29.253  50.343
ATOM    682  CA  LYS K 152      41.338  31.332  47.557
ATOM    683  CA  VAL K 153      44.405  31.844  45.279
ATOM    684  CA  GLU K 154      46.327  29.592  42.796
ATOM    685  CA  LEU K 155      48.865  30.364  40.087
ATOM    686  CA  ALA K 156      46.666  28.903  37.333
ATOM    687  CA  ILE K 157      49.377  26.869  35.822
ATOM    688  CA  ASN K 158      49.545  24.981  39.036
ATOM    689  CA  LEU K 159      46.164  23.472  38.685
ATOM    690  CA  ILE K 160      46.808  21.470  35.407
ATOM    691  CA  ARG K 161      49.441  19.198  33.999
ATOM    692  CA  PHE K 162      52.100  19.662  31.468
ATOM    693  CA  ASP K 163      55.203  17.864  29.960
ATOM    694  CA  GLU K 164      58.241  19.840  31.195
ATOM    695  CA  SER K 165      59.553  19.792  27.638
ATOM    696  CA  ILE K 166      57.363  22.686  26.662
ATOM    697  CA  THR K 167      57.104  24.697  29.926
ATOM    698  CA  LYS K 168      57.843  27.962  28.154
ATOM    699  CA  ALA K 169      54.669  27.713  26.090
ATOM    700  CA  MET K 170      52.553  26.820  29.208
ATOM    701  CA  GLU K 171      54.294  29.504  31.300
ATOM    702  CA  PHE K 172      53.371  31.952  28.558
ATOM    703  CA  ILE K 173      49.706  31.026  28.423
ATOM    704  CA  PHE K 174      49.028  30.461  32.210
ATOM    705  CA  GLY K 175      52.201  31.768  34.027
ATOM    706  CA  ASN K 176      50.460  35.147  34.796
ATOM    707  CA  SER K 177      46.897  34.378  35.965
ATOM    708  CA  LEU K 178      45.988  33.774  39.593
ATOM    709  CA  ILE K 179      42.523  31.916  39.840
ATOM    710  CA  CYS K 180      40.257  33.903  42.212
ATOM    711  CA  GLU K 181      37.311  32.163  43.995
ATOM    712  CA  ASP K 182      35.031  35.041  43.347
ATOM    713  CA  PRO K 183      34.852  38.663  42.056
ATOM    714  CA  GLU K 184      35.212  39.913  45.618
ATOM    715  CA  THR K 185      38.468  37.911  45.893
ATOM    716  CA  ALA K 186      39.540  39.171  42.436
ATOM    717  CA  LYS K 187      39.050  42.835  43.021
ATOM    718  CA  LYS K 188      40.822  42.497  46.325
ATOM    719  CA  ILE K 189      43.937  40.844  45.061
ATOM    720  CA  THR K 190      44.696  42.287  41.630
ATOM    721  CA  PHE K 191      44.600  45.891  42.628
ATOM    722  CA  HIS K 192      46.664  45.963  45.752
ATOM    723  CA  PRO K 193      50.109  47.537  45.280
ATOM    724  CA  LYS K 194      52.339  44.382  45.612
ATOM    725  CA  ILE K 195      49.994  41.895  43.920
ATOM    726  CA  ARG K 196      49.178  43.191  40.501
ATOM    727  CA  ALA K 197      47.903  40.214  38.651
ATOM    728  CA  ARG K 198      45.682  39.400  35.629
ATOM    729  CA  SER K 199      42.862  37.861  37.792
ATOM    730  CA  ILE K 200      40.325  35.297  36.817
ATOM    731  CA  THR K 201      37.139  34.887  38.791
ATOM    732  CA  LEU K 202      36.234  31.296  39.017
ATOM    733  CA  GLN K 203      32.867  32.274  37.574
ATOM    734  CA  GLY K 204      34.538  33.484  34.425
ATOM    735  CA  ASP K 205      35.044  37.277  34.569
ATOM    736  CA  VAL K 206      38.407  38.893  34.554
ATOM    737  CA  TYR K 207      39.638  41.959  36.462
ATOM    738  CA  ASP K 208      42.725  43.443  34.617
ATOM    739  CA  PRO K 209      44.539  46.310  36.276
ATOM    740  CA  GLU K 210      44.425  48.276  33.004
ATOM    741  CA  GLY K 211      40.874  49.338  33.621
ATOM    742  CA  THR K 212      39.443  46.131  32.316
ATOM    743  CA  LEU K 213      36.564  44.055  33.622
ATOM    744  CA  SER K 214      35.453  41.659  30.744
ATOM    745  CA  GLY K 215      32.095  39.731  31.172
ATOM    746  CA  GLY K 216      29.168  38.333  29.002
ATOM    747  CA  SER K 217      26.957  35.352  28.009
ATOM    748  CA  ARG K 218      28.611  32.944  25.537
ATOM    749  CA  GLU K 219      30.299  24.419  32.013
ATOM    750  CA  SER K 220      31.987  22.602  29.031
ATOM    751  CA  LEU K 221      34.475  23.387  26.420
ATOM    752  CA  LEU K 222      37.933  22.764  28.029
ATOM    753  CA  VAL K 223      36.379  19.599  29.413
ATOM    754  CA  ASP K 224      35.221  17.772  26.410
ATOM    755  CA  ILE K 225      38.589  18.416  24.893
ATOM    756  CA  GLN K 226      40.468  16.763  27.768
ATOM    757  CA  LYS K 227      37.958  13.949  27.580
ATOM    758  CA  TYR K 228      38.526  13.615  23.757
ATOM    759  CA  ASN K 229      42.256  13.751  24.098
ATOM    760  CA  GLN K 230      42.271  10.761  26.348
ATOM    761  CA  ILE K 231      40.177   8.557  24.022
ATOM    762  CA  GLN K 232      42.305   9.350  21.006
ATOM    763  CA  LYS K 233      45.323   7.900  22.912
ATOM    764  CA  GLN K 234      43.441   4.836  24.240
ATOM    765  CA  ILE K 235      42.739   4.195  20.578
ATOM    766  CA  GLU K 236      46.209   4.731  19.193
ATOM    767  CA  THR K 237      47.383   2.004  21.602
ATOM    768  CA  ILE K 238      44.914  -0.478  20.258
ATOM    769  CA  GLN K 239      45.503   0.574  16.607
ATOM    770  CA  ALA K 240      49.161  -0.003  17.379
ATOM    771  CA  ASP K 241      48.448  -3.060  19.602
ATOM    772  CA  LEU K 242      46.343  -4.614  16.759
ATOM    773  CA  ASN K 243      48.986  -3.468  14.271
ATOM    774  CA  HIS K 244      51.717  -5.225  16.327
ATOM    775  CA  VAL K 245      49.715  -8.531  16.094
ATOM    776  CA  THR K 246      48.694  -8.133  12.506
ATOM    777  CA  GLU K 247      52.388  -8.079  11.326
ATOM    778  CA  GLU K 248      53.190 -10.826  13.836
ATOM    779  CA  LEU K 249      50.452 -13.000  12.284
ATOM    780  CA  GLN K 250      51.047 -12.005   8.629
ATOM    781  CA  THR K 251      54.556 -13.379   9.090
ATOM    782  CA  GLN K 252      53.343 -16.522  10.805
ATOM    783  CA  TYR K 253      52.074 -17.640   7.362
ATOM    784  CA  ALA K 254      55.493 -17.994   5.647
ATOM    785  CA  THR K 255      56.378 -20.610   8.084
ATOM    786  CA  SER K 256      52.887 -22.209   7.659
ATOM    787  CA  GLN K 257      53.781 -22.493   3.962
ATOM    788  CA  LYS K 258      56.523 -24.871   5.094
ATOM    789  CA  THR K 259      53.440 -26.786   6.076
ATOM    790  CA  LYS K 260      52.639 -27.242   2.441
ATOM    791  CA  THR K 261      55.192 -29.981   2.252
ATOM    792  CA  ILE K 262      56.548 -31.120   5.563
ATOM    793  CA  GLN K 263      53.119 -30.808   7.469
ATOM    794  CA  SER K 264      51.424 -32.306   4.424
ATOM    795  CA  ASP K 265      53.284 -35.625   4.239
ATOM    796  CA  LEU K 266      53.644 -36.490   7.964
ATOM    797  CA  ASN K 267      49.819 -36.256   8.295
ATOM    798  CA  LEU K 268      49.307 -39.722   6.499
ATOM    799  CA  SER K 269      52.467 -40.809   8.303
ATOM    800  CA  LEU K 270      51.389 -39.837  11.826
ATOM    801  CA  HIS K 271      48.342 -41.916  10.684
ATOM    802  CA  LYS K 272      49.936 -45.367  10.662
ATOM    803  CA  LEU K 273      51.132 -45.224  14.181
ATOM    804  CA  ASP K 274      47.592 -46.457  14.930
ATOM    805  CA  LEU K 275      46.781 -48.226  11.607
ATOM    806  CA  ALA K 276      49.183 -50.985  12.320
ATOM    807  CA  LYS K 277      48.799 -51.140  16.084
ATOM    808  CA  ARG K 278      45.139 -51.938  15.571
ATOM    809  CA  ASN K 279      45.845 -55.055  13.384
ATOM    810  CA  LEU K 280      48.707 -56.677  15.447
ATOM    811  CA  ASP K 281      45.948 -57.528  17.917
ATOM    812  CA  ALA K 282      48.356 -59.316  20.286
ATOM    813  CA  ASN K 283      46.136 -62.302  20.557
TER
ATOM    814  CA  GLU L   1    -103.014 -16.564  27.555
ATOM    815  CA  LEU L   2    -105.113 -18.413  28.302
ATOM    816  CA  GLU L   3    -108.523 -17.040  29.392
ATOM    817  CA  PRO L   4    -111.113 -16.296  26.673
ATOM    818  CA  TRP L   5    -111.460 -12.774  27.994
ATOM    819  CA  ASP L   6    -107.880 -11.607  28.600
ATOM    820  CA  LEU L   7    -107.151 -12.655  25.128
ATOM    821  CA  GLN L   8    -110.318 -10.861  23.823
ATOM    822  CA  LEU L   9    -109.283  -7.377  25.112
ATOM    823  CA  GLN L  10    -105.722  -7.417  23.966
ATOM    824  CA  GLU L  11    -107.140  -8.147  20.478
ATOM    825  CA  LYS L  12    -108.010  -4.448  20.144
ATOM    826  CA  GLU L  13    -105.497  -3.118  22.720
ATOM    827  CA  SER L  14    -102.754  -3.833  20.252
ATOM    828  CA  GLN L  15    -104.615  -2.199  17.338
ATOM    829  CA  ILE L  16    -105.081   0.973  19.459
ATOM    830  CA  GLN L  17    -101.455   1.601  19.915
ATOM    831  CA  LEU L  18    -100.687   1.105  16.239
ATOM    832  CA  ALA L  19    -102.960   4.153  15.716
ATOM    833  CA  GLU L  20    -102.531   5.886  19.109
ATOM    834  CA  SER L  21     -98.911   5.979  18.321
ATOM    835  CA  GLU L  22     -99.342   6.700  14.644
ATOM    836  CA  LEU L  23    -101.097   9.874  16.126
ATOM    837  CA  SER L  24     -98.114  10.447  18.409
ATOM    838  CA  LEU L  25     -95.755  10.345  15.384
ATOM    839  CA  LEU L  26     -97.814  12.995  13.544
ATOM    840  CA  GLU L  27     -97.233  15.243  16.429
ATOM    841  CA  GLU L  28     -93.522  14.654  16.605
ATOM    842  CA  THR L  29     -93.134  15.338  12.869
ATOM    843  CA  GLN L  30     -94.702  18.700  13.725
ATOM    844  CA  ALA L  31     -92.410  19.219  16.776
ATOM    845  CA  LYS L  32     -89.303  18.259  14.719
ATOM    846  CA  LEU L  33     -89.798  20.700  11.852
ATOM    847  CA  LYS L  34     -90.089  23.515  14.299
ATOM    848  CA  LYS L  35     -86.830  22.338  15.809
ATOM    849  CA  ASN L  36     -84.981  22.372  12.445
ATOM    850  CA  VAL L  37     -85.824  25.935  11.973
ATOM    851  CA  GLU L  38     -84.507  26.602  15.369
ATOM    852  CA  THR L  39     -81.408  24.573  14.698
ATOM    853  CA  LEU L  40     -80.808  26.513  11.472
ATOM    854  CA  GLU L  41     -81.129  29.775  13.235
ATOM    855  CA  GLU L  42     -78.722  28.282  15.911
ATOM    856  CA  LYS L  43     -75.972  27.323  13.367
ATOM    857  CA  ILE L  44     -76.639  30.584  11.516
ATOM    858  CA  LEU L  45     -76.160  32.035  15.062
ATOM    859  CA  ALA L  46     -72.710  30.321  15.449
ATOM    860  CA  LYS L  47     -71.938  31.530  11.858
ATOM    861  CA  LYS L  48     -72.567  35.136  12.900
ATOM    862  CA  THR L  49     -70.128  34.486  15.591
ATOM    863  CA  HIS L  50     -67.477  32.645  13.576
ATOM    864  CA  LYS L  51     -67.450  35.215  10.696
ATOM    865  CA  GLN L  52     -67.109  38.513  12.515
ATOM    866  CA  GLU L  53     -64.307  36.981  14.490
ATOM    867  CA  LEU L  54     -62.262  36.126  11.286
ATOM    868  CA  GLN L  55     -62.646  39.580   9.787
ATOM    869  CA  ASP L  56     -60.820  40.732  12.923
ATOM    870  CA  LEU L  57     -58.087  38.140  12.419
ATOM    871  CA  ILE L  58     -57.584  38.773   8.779
ATOM    872  CA  LEU L  59     -57.472  42.570   9.481
ATOM    873  CA  ASP L  60     -55.103  41.959  12.374
ATOM    874  CA  LEU L  61     -52.739  39.825  10.330
ATOM    875  CA  LYS L  62     -52.822  41.640   7.107
ATOM    876  CA  LYS L  63     -51.824  44.701   9.162
ATOM    877  CA  LYS L  64     -49.051  42.916  10.897
ATOM    878  CA  LEU L  65     -47.701  41.348   7.617
ATOM    879  CA  ASN L  66     -48.249  44.323   5.501
ATOM    880  CA  SER L  67     -45.996  46.285   7.880
ATOM    881  CA  LEU L  68     -43.147  43.613   8.418
ATOM    882  CA  LYS L  69     -42.761  43.448   4.755
ATOM    883  CA  ASP L  70     -41.901  47.267   4.674
ATOM    884  CA  GLU L  71     -39.306  46.439   7.400
ATOM    885  CA  ARG L  72     -38.046  43.313   5.715
ATOM    886  CA  SER L  73     -37.226  45.050   2.392
ATOM    887  CA  GLN L  74     -35.969  48.042   4.397
ATOM    888  CA  GLY L  75     -34.028  45.699   6.751
ATOM    889  CA  GLU L  76     -32.287  44.037   3.845
ATOM    890  CA  LYS L  77     -30.865  47.161   2.490
ATOM    891  CA  ASN L  78     -29.312  47.706   5.911
ATOM    892  CA  PHE L  79     -27.795  44.219   6.049
ATOM    893  CA  THR L  80     -26.611  44.602   2.519
ATOM    894  CA  SER L  81     -24.604  47.809   3.149
ATOM    895  CA  ALA L  82     -23.016  46.362   6.333
ATOM    896  CA  HIS L  83     -21.931  43.007   4.799
ATOM    897  CA  LEU L  84     -19.839  44.909   2.241
ATOM    898  CA  LYS L  85     -18.369  46.991   5.014
ATOM    899  CA  LEU L  86     -17.312  43.714   6.607
ATOM    900  CA  LYS L  87     -15.419  42.454   3.616
ATOM    901  CA  GLU L  88     -13.593  45.516   2.646
ATOM    902  CA  MET L  89     -12.573  46.048   6.171
ATOM    903  CA  GLN L  90     -11.536  42.375   6.391
ATOM    904  CA  LYS L  91      -9.613  42.249   3.183
ATOM    905  CA  VAL L  92      -7.652  45.371   4.095
ATOM    906  CA  LEU L  93      -6.880  44.113   7.537
ATOM    907  CA  ASN L  94      -5.051  41.169   6.210
ATOM    908  CA  ALA L  95      -2.803  43.457   4.133
ATOM    909  CA  HIS L  96      -2.031  45.496   7.238
ATOM    910  CA  ARG L  97      -1.452  42.398   9.349
ATOM    911  CA  GLN L  98       1.224  41.334   6.931
ATOM    912  CA  ARG L  99       3.065  44.625   6.650
ATOM    913  CA  ALA L 100       2.969  45.382  10.323
ATOM    914  CA  MET L 101       4.673  42.030  11.066
ATOM    915  CA  GLU L 102       7.381  42.740   8.415
ATOM    916  CA  ALA L 103       8.322  46.131   9.715
ATOM    917  CA  ARG L 104       8.591  44.707  13.241
ATOM    918  CA  SER L 105      10.036  41.436  11.800
ATOM    919  CA  SER L 106      12.767  43.130   9.885
ATOM    920  CA  LEU L 107      14.084  45.439  12.646
ATOM    921  CA  SER L 108      14.335  42.663  15.067
ATOM    922  CA  LYS L 109      16.425  40.654  12.668
ATOM    923  CA  ALA L 110      18.592  43.696  12.152
ATOM    924  CA  GLN L 111      18.960  44.181  15.983
ATOM    925  CA  ASN L 112      19.588  40.473  16.414
ATOM    926  CA  LYS L 113      22.643  40.572  14.134
ATOM    927  CA  SER L 114      23.927  43.930  15.340
ATOM    928  CA  LYS L 115      23.557  42.517  18.875
ATOM    929  CA  VAL L 116      25.330  44.268  21.818
ATOM    930  CA  LEU L 117      24.978  47.880  20.526
ATOM    931  CA  THR L 118      21.289  47.348  19.712
ATOM    932  CA  ALA L 119      20.747  46.657  23.450
ATOM    933  CA  LEU L 120      23.173  49.032  25.022
ATOM    934  CA  SER L 121      21.418  51.878  23.296
ATOM    935  CA  ARG L 122      17.899  50.983  24.464
ATOM    936  CA  LEU L 123      19.362  50.619  27.920
ATOM    937  CA  GLN L 124      20.698  54.184  28.351
ATOM    938  CA  LYS L 125      17.481  55.706  26.806
ATOM    939  CA  SER L 126      15.484  54.218  29.728
ATOM    940  CA  GLY L 127      17.988  55.978  31.950
ATOM    941  CA  ARG L 128      19.041  52.659  33.625
ATOM    942  CA  ILE L 129      22.620  53.816  32.915
ATOM    943  CA  ASN L 130      24.425  57.081  32.185
ATOM    944  CA  GLY L 131      28.112  56.685  31.605
ATOM    945  CA  PHE L 132      27.795  54.345  28.633
ATOM    946  CA  HIS L 133      29.617  56.011  25.731
ATOM    947  CA  GLY L 134      29.962  53.185  23.363
ATOM    948  CA  ARG L 135      32.048  51.371  20.839
ATOM    949  CA  LEU L 136      35.609  52.949  20.563
ATOM    950  CA  GLY L 137      35.395  52.368  16.786
ATOM    951  CA  ASP L 138      32.770  55.011  16.445
ATOM    952  CA  LEU L 139      34.782  57.576  18.342
ATOM    953  CA  GLY L 140      37.329  58.447  15.647
ATOM    954  CA  VAL L 141      37.676  59.202  12.013
ATOM    955  CA  ILE L 142      39.846  56.963   9.609
ATOM    956  CA  ASP L 143      41.043  57.632   5.987
ATOM    957  CA  ASP L 144      40.408  54.661   3.687
ATOM    958  CA  SER L 145      44.246  54.477   3.175
ATOM    959  CA  PHE L 146      44.569  52.495   6.466
ATOM    960  CA  ASP L 147      41.186  50.757   6.691
ATOM    961  CA  VAL L 148      42.918  47.391   6.639
ATOM    962  CA  ALA L 149      45.915  48.149   8.999
ATOM    963  CA  ILE L 150      43.581  49.254  11.745
ATOM    964  CA  SER L 151      41.077  46.509  11.279
ATOM    965  CA  THR L 152      43.520  43.706  11.783
ATOM    966  CA  ALA L 153      45.775  45.291  14.318
ATOM    967  CA  CYS L 154      43.347  46.681  16.703
ATOM    968  CA  PRO L 155      40.232  44.447  17.283
ATOM    969  CA  ARG L 156      40.019  46.377  20.484
ATOM    970  CA  LEU L 157      38.113  48.988  18.530
ATOM    971  CA  ASP L 158      35.304  46.761  19.444
ATOM    972  CA  ASP L 159      35.722  47.324  23.251
ATOM    973  CA  VAL L 160      33.195  49.288  25.178
ATOM    974  CA  VAL L 161      34.727  52.140  27.120
ATOM    975  CA  VAL L 162      32.555  53.386  30.083
ATOM    976  CA  ASP L 163      33.689  54.839  33.394
ATOM    977  CA  THR L 164      31.854  53.389  36.432
ATOM    978  CA  VAL L 165      33.279  49.942  37.299
ATOM    979  CA  GLU L 166      29.640  49.510  38.523
ATOM    980  CA  CYS L 167      27.843  50.599  35.373
ATOM    981  CA  ALA L 168      29.988  48.327  33.287
ATOM    982  CA  GLN L 169      28.870  45.611  35.658
ATOM    983  CA  HIS L 170      25.259  46.552  35.437
ATOM    984  CA  CYS L 171      25.498  45.993  31.710
ATOM    985  CA  ILE L 172      27.307  42.639  31.835
ATOM    986  CA  ASP L 173      24.362  41.179  33.702
ATOM    987  CA  TYR L 174      21.697  42.485  31.316
ATOM    988  CA  LEU L 175      23.556  40.696  28.562
ATOM    989  CA  ARG L 176      23.393  37.377  30.357
ATOM    990  CA  LYS L 177      19.850  37.465  31.552
ATOM    991  CA  ASN L 178      18.732  38.188  27.885
ATOM    992  CA  LYS L 179      21.396  36.313  25.822
ATOM    993  CA  LEU L 180      22.793  39.440  24.112
ATOM    994  CA  GLY L 181      26.397  39.040  23.565
ATOM    995  CA  TYR L 182      29.798  39.289  25.232
ATOM    996  CA  ALA L 183      32.027  42.323  25.595
ATOM    997  CA  ARG L 184      34.850  43.828  27.447
ATOM    998  CA  PHE L 185      35.139  47.234  28.980
ATOM    999  CA  ILE L 186      37.955  49.749  29.092
ATOM   1000  CA  LEU L 187      37.337  51.557  32.421
ATOM   1001  CA  LEU L 188      38.318  55.107  32.213
ATOM   1002  CA  ASP L 189      38.497  56.085  35.964
ATOM   1003  CA  ARG L 190      41.202  53.579  37.112
ATOM   1004  CA  LEU L 191      43.010  54.134  33.767
ATOM   1005  CA  ARG L 192      46.730  55.199  33.611
ATOM   1006  CA  GLN L 193      47.083  58.894  32.687
ATOM   1007  CA  PHE L 194      48.979  58.940  29.343
ATOM   1008  CA  ASN L 195      51.198  61.623  27.642
ATOM   1009  CA  LEU L 196      50.113  61.211  23.923
ATOM   1010  CA  GLN L 197      53.624  62.218  22.733
ATOM   1011  CA  PRO L 198      55.670  62.257  19.330
ATOM   1012  CA  ILE L 199      57.532  58.956  18.606
ATOM   1013  CA  SER L 200      59.961  58.925  15.558
ATOM   1014  CA  THR L 201      60.012  55.116  14.904
ATOM   1015  CA  PRO L 202      62.606  52.570  13.578
ATOM   1016  CA  GLU L 203      62.704  52.399   9.804
ATOM   1017  CA  ASN L 204      60.591  55.648   9.816
ATOM   1018  CA  VAL L 205      57.488  53.310   9.810
ATOM   1019  CA  PRO L 206      54.506  55.374  11.010
ATOM   1020  CA  ARG L 207      52.331  54.721  14.072
ATOM   1021  CA  LEU L 208      48.583  53.993  13.799
ATOM   1022  CA  PHE L 209      47.815  56.530  16.535
ATOM   1023  CA  ASP L 210      49.034  59.601  14.614
ATOM   1024  CA  LEU L 211      46.854  58.855  11.578
ATOM   1025  CA  VAL L 212      43.842  59.166  13.927
ATOM   1026  CA  LYS L 213      41.449  62.131  14.161
ATOM   1027  CA  PRO L 214      39.464  61.725  17.403
ATOM   1028  CA  LYS L 215      35.887  63.107  17.078
ATOM   1029  CA  ASN L 216      36.667  64.749  20.527
ATOM   1030  CA  PRO L 217      40.164  64.810  22.130
ATOM   1031  CA  LYS L 218      38.548  63.328  25.208
ATOM   1032  CA  PHE L 219      39.251  59.948  23.661
ATOM   1033  CA  SER L 220      42.841  60.440  22.687
ATOM   1034  CA  ASN L 221      44.001  58.614  25.716
ATOM   1035  CA  ALA L 222      41.784  55.540  25.162
ATOM   1036  CA  PHE L 223      43.178  55.290  21.607
ATOM   1037  CA  TYR L 224      46.589  55.498  23.109
ATOM   1038  CA  SER L 225      45.658  52.676  25.553
ATOM   1039  CA  VAL L 226      44.695  50.450  22.497
ATOM   1040  CA  LEU L 227      47.286  51.667  19.990
ATOM   1041  CA  ARG L 228      50.735  52.379  21.331
ATOM   1042  CA  ASP L 229      53.897  52.458  19.322
ATOM   1043  CA  THR L 230      51.940  50.216  17.071
ATOM   1044  CA  LEU L 231      53.951  50.401  13.844
ATOM   1045  CA  VAL L 232      52.321  49.869  10.440
ATOM   1046  CA  ALA L 233      54.838  47.859   8.320
ATOM   1047  CA  GLN L 234      54.074  46.940   4.578
ATOM   1048  CA  ASN L 235      55.228  43.970   2.481
ATOM   1049  CA  LEU L 236      56.995  42.130   5.286
ATOM   1050  CA  LYS L 237      59.603  44.637   6.536
ATOM   1051  CA  GLN L 238      58.411  43.679  10.097
ATOM   1052  CA  ALA L 239      60.100  40.289  10.800
ATOM   1053  CA  ASN L 240      63.472  42.190  10.303
ATOM   1054  CA  ASN L 241      62.331  45.345  12.255
ATOM   1055  CA  VAL L 242      60.192  43.740  15.059
ATOM   1056  CA  ALA L 243      61.360  40.348  16.293
ATOM   1057  CA  TYR L 244      64.925  41.631  16.450
ATOM   1058  CA  GLY L 245      66.191  44.881  17.983
ATOM   1059  CA  LYS L 246      66.488  47.108  20.914
ATOM   1060  CA  LYS L 247      62.815  47.873  20.719
ATOM   1061  CA  ARG L 248      60.451  45.068  20.206
ATOM   1062  CA  PHE L 249      57.568  45.891  17.998
ATOM   1063  CA  ARG L 250      53.977  45.019  17.431
ATOM   1064  CA  VAL L 251      53.687  45.487  13.717
ATOM   1065  CA  VAL L 252      51.044  44.506  11.180
ATOM   1066  CA  THR L 253      52.099  44.221   7.573
ATOM   1067  CA  VAL L 254      49.558  46.254   5.571
ATOM   1068  CA  ASP L 255      47.832  43.313   4.204
ATOM   1069  CA  GLY L 256      47.123  41.456   7.453
ATOM   1070  CA  LYS L 257      49.810  39.561   9.219
ATOM   1071  CA  LEU L 258      50.514  40.182  12.979
ATOM   1072  CA  ILE L 259      53.619  39.889  15.059
ATOM   1073  CA  ASP L 260      53.135  40.829  18.761
ATOM   1074  CA  ILE L 261      55.729  41.469  21.506
ATOM   1075  CA  SER L 262      54.584  38.104  22.976
ATOM   1076  CA  GLY L 263      56.226  35.911  20.418
ATOM   1077  CA  THR L 264      52.941  35.759  18.397
ATOM   1078  CA  MET L 265      53.470  35.297  14.625
ATOM   1079  CA  SER L 266      49.921  34.996  13.262
ATOM   1080  CA  GLY L 267      49.548  34.000   9.503
ATOM   1081  CA  GLY L 268      46.004  33.797   8.060
ATOM   1082  CA  GLY L 269      45.113  32.814   4.443
ATOM   1083  CA  ASN L 270      43.858  35.805   2.409
ATOM   1084  CA  HIS L 271      41.444  37.617   4.792
ATOM   1085  CA  VAL L 272      40.368  41.295   4.666
ATOM   1086  CA  ALA L 273      38.483  42.582   7.772
ATOM   1087  CA  LYS L 274      36.935  46.081   7.146
ATOM   1088  CA  GLY L 275      34.551  48.153   9.134
ATOM   1089  CA  LEU L 276      35.878  48.131  12.631
ATOM   1090  CA  MET L 277      36.897  51.807  12.257
ATOM   1091  CA  LYS L 278      35.315  52.706   8.887
ATOM   1092  CA  LEU L 279      31.996  54.138  10.033
ATOM   1093  CA  LYS L 280      20.089  49.488   2.652
ATOM   1094  CA  VAL L 281      18.053  52.729   2.485
ATOM   1095  CA  ASP L 282      14.292  52.515   2.923
ATOM   1096  CA  ASP L 283      14.924  51.254   6.484
ATOM   1097  CA  TYR L 284      12.305  51.549   9.170
ATOM   1098  CA  THR L 285      12.546  53.655  12.398
ATOM   1099  CA  PRO L 286      11.085  52.583  15.802
ATOM   1100  CA  GLU L 287       8.711  55.505  15.251
ATOM   1101  CA  GLU L 288       7.967  54.581  11.603
ATOM   1102  CA  VAL L 289       7.214  51.122  12.850
ATOM   1103  CA  ASP L 290       5.446  52.447  15.893
ATOM   1104  CA  LYS L 291       3.364  54.508  13.526
ATOM   1105  CA  ILE L 292       2.475  51.427  11.570
ATOM   1106  CA  GLU L 293       1.673  49.282  14.670
ATOM   1107  CA  ARG L 294      -0.450  52.218  15.878
ATOM   1108  CA  GLU L 295      -2.923  52.600  12.994
ATOM   1109  CA  LEU L 296      -3.139  48.730  12.812
ATOM   1110  CA  SER L 297      -4.652  48.826  16.197
ATOM   1111  CA  GLU L 298      -7.469  51.005  14.920
ATOM   1112  CA  ARG L 299      -8.266  48.818  11.942
ATOM   1113  CA  GLU L 300      -7.946  45.841  14.408
ATOM   1114  CA  ASN L 301     -10.670  47.386  16.588
ATOM   1115  CA  ASN L 302     -12.914  48.957  13.925
ATOM   1116  CA  PHE L 303     -13.198  45.275  13.118
ATOM   1117  CA  ARG L 304     -14.350  44.074  16.459
ATOM   1118  CA  VAL L 305     -16.946  46.759  16.449
ATOM   1119  CA  ALA L 306     -18.304  46.604  12.884
ATOM   1120  CA  SER L 307     -18.385  42.916  13.307
ATOM   1121  CA  ASP L 308     -20.416  42.996  16.426
ATOM   1122  CA  THR L 309     -22.752  45.578  15.001
ATOM   1123  CA  VAL L 310     -23.384  43.168  12.112
ATOM   1124  CA  HIS L 311     -23.762  40.146  14.376
ATOM   1125  CA  GLU L 312     -26.526  41.829  16.175
ATOM   1126  CA  MET L 313     -28.088  42.813  12.851
ATOM   1127  CA  GLU L 314     -28.294  39.191  11.654
ATOM   1128  CA  GLU L 315     -30.091  37.883  14.676
ATOM   1129  CA  GLU L 316     -32.822  40.641  14.498
ATOM   1130  CA  LEU L 317     -33.382  40.288  10.790
ATOM   1131  CA  LYS L 318     -33.798  36.548  11.427
ATOM   1132  CA  LYS L 319     -36.940  37.326  13.647
ATOM   1133  CA  LEU L 320     -38.742  38.907  10.869
ATOM   1134  CA  ARG L 321     -37.598  35.934   8.670
ATOM   1135  CA  ASP L 322     -39.028  33.579  11.160
ATOM   1136  CA  HIS L 323     -42.472  35.204  11.110
ATOM   1137  CA  GLU L 324     -42.904  36.003   7.397
ATOM   1138  CA  PRO L 325     -43.647  32.418   6.628
ATOM   1139  CA  ASP L 326     -45.720  32.049   9.928
ATOM   1140  CA  LEU L 327     -47.828  35.177   9.284
ATOM   1141  CA  GLU L 328     -48.626  34.408   5.744
ATOM   1142  CA  SER L 329     -50.094  30.994   6.457
ATOM   1143  CA  GLN L 330     -52.257  32.274   9.418
ATOM   1144  CA  ILE L 331     -53.662  34.868   6.962
ATOM   1145  CA  SER L 332     -53.924  31.927   4.527
ATOM   1146  CA  LYS L 333     -55.690  29.593   6.932
ATOM   1147  CA  ALA L 334     -58.190  32.265   7.959
ATOM   1148  CA  GLU L 335     -59.169  33.162   4.411
ATOM   1149  CA  MET L 336     -59.177  29.344   3.752
ATOM   1150  CA  GLU L 337     -61.673  28.921   6.525
ATOM   1151  CA  ALA L 338     -63.295  32.358   6.091
ATOM   1152  CA  ASP L 339     -64.239  31.210   2.615
ATOM   1153  CA  SER L 340     -65.386  27.801   4.102
ATOM   1154  CA  LEU L 341     -67.541  29.506   6.757
ATOM   1155  CA  ALA L 342     -69.318  31.632   4.148
ATOM   1156  CA  SER L 343     -70.099  28.427   2.277
ATOM   1157  CA  GLU L 344     -71.874  26.819   5.220
ATOM   1158  CA  LEU L 345     -74.010  29.978   5.669
ATOM   1159  CA  THR L 346     -75.554  30.320   2.240
ATOM   1160  CA  LEU L 347     -76.456  26.681   2.436
ATOM   1161  CA  ALA L 348     -78.363  27.216   5.582
ATOM   1162  CA  GLU L 349     -80.204  30.364   4.395
ATOM   1163  CA  GLN L 350     -81.984  28.101   1.997
ATOM   1164  CA  GLN L 351     -82.719  25.491   4.488
ATOM   1165  CA  VAL L 352     -84.793  27.800   6.523
ATOM   1166  CA  LYS L 353     -86.697  28.773   3.295
ATOM   1167  CA  GLU L 354     -87.468  25.140   2.604
ATOM   1168  CA  ALA L 355     -88.087  23.917   6.285
ATOM   1169  CA  GLU L 356     -90.619  26.615   6.736
ATOM   1170  CA  MET L 357     -92.426  25.666   3.542
ATOM   1171  CA  ALA L 358     -92.337  22.008   4.743
ATOM   1172  CA  TYR L 359     -93.877  23.092   8.018
ATOM   1173  CA  VAL L 360     -96.785  25.209   6.664
ATOM   1174  CA  LYS L 361     -97.632  22.385   4.178
ATOM   1175  CA  ALA L 362     -97.955  19.925   6.998
ATOM   1176  CA  VAL L 363     -99.986  22.304   9.098
ATOM   1177  CA  SER L 364    -102.493  23.512   6.619
ATOM   1178  CA  ASP L 365    -103.275  19.913   5.747
ATOM   1179  CA  LYS L 366    -104.624  17.894   8.637
ATOM   1180  CA  ALA L 367    -105.482  14.863   6.372
ATOM   1181  CA  GLN L 368    -103.532  12.113   8.152
ATOM   1182  CA  LEU L 369    -104.227  14.004  11.325
ATOM   1183  CA  ASN L 370    -107.964  14.164  10.931
ATOM   1184  CA  VAL L 371    -108.155  10.562   9.610
ATOM   1185  CA  VAL L 372    -106.469   9.020  12.664
ATOM   1186  CA  MET L 373    -108.484  11.370  14.919
ATOM   1187  CA  LYS L 374    -111.828   9.618  14.352
ATOM   1188  CA  ASN L 375    -110.282   6.094  14.695
ATOM   1189  CA  LEU L 376    -109.249   6.931  18.311
ATOM   1190  CA  GLU L 377    -112.712   7.593  19.515
ATOM   1191  CA  ARG L 378    -114.203   5.042  17.241
ATOM   1192  CA  LEU L 379    -112.089   2.304  18.546
ATOM   1193  CA  ARG L 380    -112.388   3.526  22.203
ATOM   1194  CA  GLY L 381    -115.989   2.399  21.706
ATOM   1195  CA  GLU L 382    -115.184  -0.690  19.723
ATOM   1196  CA  TYR L 383    -113.286  -1.880  22.665
ATOM   1197  CA  ASN L 384    -116.130  -1.093  24.915
ATOM   1198  CA  ASP L 385    -118.773  -3.078  22.938
ATOM   1199  CA  LEU L 386    -116.682  -5.774  21.225
TER
